# Supplementary material for: Nonlinear dynamics of multi-omics profiles during human aging
Source: Nat Aging. 2024 Aug 14;4(11):1619–34. doi: 10.1038/s43587-024-00692-2 (PMC11564093; doi:10.1038/s43587-024-00692-2)
Supplement: Supplementary file 3 — Supplementary data analysis results of the study. [file 43587_2024_692_MOESM3_ESM.xlsx]

## Sheet: Participant Information
Participant ID	IRIS	SSPG	FPG	Gender	Ethnicity	Age	BMI	cytokine_number	cytokine_day_range	lipidomics_number	lipidomics_day_range	metabolomics_number	metabolomics_day_range	proteomics_number	proteomics_day_range	transcriptome_number	transcriptome_day_range	clinical_test_number	clinical_test_day_range	gut_microbiome_number	gut_microbiome_day_range	nasal_microbiome_number	nasal_microbiome_day_range	skin_microbiome_number	skin_microbiome_day_range	oral_microbiome_number	oral_microbiome_day_range
ZOZOW1T	IS	91.5	131.75	Male	Caucasian	59.48	21.47	88	1293	70	2471	64	1311	65	1311	83	2453	92	1412	86	1592	65	1624	71	1351	53	1275
ZOQSGYW	Unknown			Male	Asian	58.4	21.86	4	250	4	250	4	250	4	250	3		4	250					2	5	4	250
ZOQM06Q	Unknown			Female	Asian	25.91	19.37	2	12	3	23	3	23	3	23	4		2	23
ZODIOFW	Unknown			Female	Asian	57.86	26.69	1	0					1	0	2		1	0
ZOBX723	Unknown			Male	Caucasian	58.02	30.98	15	1196	12	711	13	797	14	797	11	711	13	711	10	1196	10	711	4	770	9	711
ZO9UWDL	Unknown			Male		65.24	26.76	1	0	1	0	1	0	1	0	1	0	2	546
ZO94RDZ	Unknown			Male	Caucasian	61.17	27.06	10	1226	10	1226	10	1226	10	1226	10	1289	10	1226	3	904	4	1226	9	1226	9	1225
ZO5QFNX	Unknown			Female	Asian	56.22	30.61	5	588	5	588	5	588	5	588	5	588	5	588	2	2	1	0	3	553	4	37
ZO3XSJN	Unknown			Male	Caucasian	49.18	23.22	1	0	1	0	1	0	1	0	1	0	1	0
ZNQOVZV	Unknown			Female	Caucasian	64.81	28.74	7	311	7	311	7	311	7	311	7	311	7	311					6	311	7	311
ZNED4XZ	Unknown			Female	Caucasian	59.21	31.64	14	839	14	839	14	839	14	839	11	839	14	839	13	692	13	692	9	692	12	692
ZNDMXI3	IR	184		Female	Asian	44.81	34.49	7	1084	6	1084	6	1084	7	1084	5	1084	7	1084	6	1084	2	122	5	990	5	1084
ZN9YTFN	IS	140	98.25	Female	Hispanics	60.18	32.21	15	1025	16	1145	16	1145	16	1145	16	1145	16	1145	15	1145	11	1145	11	1145	12	1145
ZN9TKCJ	Unknown			Female	Caucasian	46.04	25.26	1	0	1	0	1	0	1	0	2	184	2	184
ZN3TBJM	IS	133.5	100	Female	Caucasian	67.47	30.18	42	1177	40	1177	40	1177	42	1177	36	1143	41	1161	34	1147	40	1177	29	1177	35	1177
ZN0JE53	IS	148	96	Male	Black	66.81	33.32	18	1044	16	959	16	959	16	959	17	1044	17	959	15	1044	17	1044	11	1044	14	1044
ZJXC41N_1	IS	75	94	Female	Black	49.69	28.24			19	814	18		19	814	20	982	20	982	11	814	2	814	13	814	16	616
ZMGT937	Unknown			Male	Asian	33.79	26.44	12	790	12	790	12	790	12	790	10	701	11	790	12	790	11	790	3	516	10	701
ZMBVNFM	IS	87	96	Male	Asian	59.25	23.82	23	1130	22	1130	22	1130	23	1130	21	1130	23	1130	16	1077	17	1130	8	897	16	1130
ZMBH10Z	IS	117	98	Female	Black	54.16	31.28	5	962	7	697	7	697	7	697	7	697	8	962	6	697	7	697	6	962	6	697
ZM8YXDM	IR	212.13	107.5	Male	Caucasian	45.43	26.71	8	1047	8	1047	8	1047	8	1047	8	1047	8	1047	6	1047	7	1047	6	1047	7	1047
ZM7JY3G	IR	160	96	Male	Asian	60.18	26	9	1008	12	1008	12	1008	12	1008	10	1008	12	1008	10	1008	10	1008	8	1008	9	973
ZLZQMEV	IR	221	112	Female	Hispanics	61	29.99	14	1008	13	1008	13	1008	13	1008	12	1008	14	1008	11	1008	9	971	11	1008	13	1008
ZLZNCLZ	IS	130	115	Male	Caucasian	54.74	27.33	24	1071	23	1071	23	1071	23	1071	22	1071	22	1071	24	1071	20	1071	14	1071	18	1071
ZLYEM2C	IS	92	97	Male	Asian	38.8	22.51	10	1104	10	1104	10	1104	10	1104	7	1057	10	1104	4	715	8	1104	4	1104	7	1104
ZYU89T9	Unknown			Female	Caucasian	60.19	29.83	11	873	10	873	8	607	11	873	8	607	11	873	10	607	10	873	9	873	10	873
ZYLJ7R7	Unknown			Female	Asian	40.97	23.45	11	718	11	718	11	718	11	718	9	718	11	718	7	532	10	718	6	532	10	718
ZYHHR4Z	Unknown			Female	Caucasian	43.99	26.47	28	887	27	887	27	887	28	887	27	887	28	887	22	887	23	887	13	791	22	887
ZY9XQJP	IR	151	92	Male	Caucasian	63.45	29.31	8	974	7	974	7	974	9	974	7	974	7	758	7	974	9	974	7	897	9	974
ZY7IW45	IR	276	110.5	Female	Caucasian	69	36.36	12	729	12	729	12	729	12	729	8	576	11	577	9	729	9	729	3	541	8	577
ZY39SN0	Unknown			Female	Caucasian	56.26	35.26	10	932	10	932	9	848	9	932	10	932	10	932	7	932	10	932	7	932	10	932
ZY1ZKJY	IS	119	92	Female	Caucasian	60.34	33.33	15	905	14	859	14	905	15	905	13	905	15	905	6	588	3	154	9	859	14	905
ZXSO14L	IS	65	91.75	Female	Caucasian	36.57				1	0	1	0	1	0	1	0	1	0
ZXKBAO5	Unknown			Male	Caucasian	52.25	27.52	3	364	3	364	3	364	3	364	2	90	3	364
ZXHCGKV	Unknown			Female	Asian	31.37	20.25	6	635	5	635	5	635	6	635	5	635	5	476	4	439	6	635	2	126	6	635
ZX52KVK	IR	188	97	Female	Caucasian	60.6	27.04	29	867	28	867	27	867	28	867	27	867	27	867	28	867	24	867	19	621	26	867
ZWLGEWL	IR	274	114	Female	Black	63.26	31.41	7	817	8	817	7	817	8	817	6	817	7	817	2	461	1	0	3	817	7	817
ZWHMV5E	IR	191	105	Female	Caucasian	62.8	33.96	3	483	5	483	5	483	5	483	5	483	5	483	2	230	4	483	3	357	4	483
ZWFDEY0	IR	257.5	98	Female	Asian	62.92	30.79	7	801	8	801	8	801	8	801	8	801	8	801	4	477	3	295	6	573	7	801
ZWCZHHY	IR	174	92.5	Male	Asian	67.09	28.4	10	825	9	773	9	773	9	773	6	825	10	825	9	825	10	825	6	825	10	825
ZW61YGW	IR	178.75	97.75	Male	Caucasian	55.86	28.63	6	827	8	827	8	827	8	827	8	827	7	813	7	827	6	827	4	652	6	813
ZVTCAK9	IS	51	86	Female	Caucasian	54.36	29.25			3	196	3	196	3	196	2	149	3	196
ZVNCGHM	IS	67.13	138	Male	Caucasian	44.41	24.01	13	671	12	671	13	671	14	671	11	671	13	671	13	671	13	671	7	308	12	671
ZVM4N7A	IR	190	100	Female	Caucasian	51.58	28.81	5	738	9	738	9	738	9	738	7	738	7	738	7	653	7	618	7	618	6	533
ZVGW5FI	IS	110.88	89.75	Female	Asian	50.98	25.72			2	114	3	155	3	155	1	0	3	155	3	155	2	41	2	114	3	155
ZVC4YUG	IR	217.8	97.5	Female	Asian	47.52	27.49	4	667	5	786	5	786	5	786	4	667	2	232	3	667	4	633	3	451	4	633
ZYXQKWY	IR	158.5	95.25	Female	Caucasian	50.7	32.59	8	748	7	643	7	643	7	643	8	748	8	721	9	748	8	721	4	643	8	721
ZVBQY1N	IR	250	97.25	Male	Caucasian	57.04	28.68	15	709	15	709	15	709	15	709	13	440	14	632	12	709	14	709	11	709	14	709
ZV1ZA6Z	Unknown			Male	Caucasian	50.53	26.17	2	236	2	236	2	236	2	236	2	236	2	236			1	0	1	0	1	0
ZV14SIB	IS	58	100	Male	Caucasian	60.5	25.19	6	452	6	452	6	452	6	452	6	452	6	452	5	364	5	364	4	364	4	279
ZUPAQVU	IR	220	109.5	Male	Caucasian	58.19	27.59	9	723	9	723	9	723	9	723	8	623	9	723	8	723	9	723	7	723	9	723
ZUL3S6O	IS	100.5	96.25	Male	Caucasian	56.73	24.66	11	742	11	686	11	686	12	742	8	427	10	686	6	322	11	742	9	742	10	742
ZUHT69X	Unknown			Male	Caucasian	32.33	24.05	3	246	3	246	3	246	3	246	3	246	3	246			3	246	3	246	2	132
ZUG7QHE	Unknown			Male	Caucasian	71.56	26.85	8	671	8	671	8	671	8	671	8	671	8	671	5	623	5	539	5	623	6	623
ZUF48YS	Unknown			Female	Caucasian	69.44	26.04	7	623	7	623	7	623	7	623	6	623	7	623	6	623	7	623	5	623	7	623
ZUC2YGO	Unknown			Male	Caucasian	29.18	23.4	10	561	10	561	9	476	10	561	10	561	9	561	6	541	4	509	7	541	9	541
ZTXY83G	IR	220	92.5	Male	Caucasian	54.37	33.46	7	643	7	643	7	643	6	643	7	643	6	607	4	541	6	643	4	643	6	643
ZTXWLP3	Unknown			Male	Caucasian	40.26	25.28	5	420	5	420	5	420	5	420	5	420	5	420	3	317	5	420	4	321	5	420
ZTUO1AO	IR	225	96	Female	Caucasian	44	29.41	2	35	2	35	2	35	2	35	2	35	2	35
ZTTL3YH	IR	162	97	Male	Caucasian	45.43	33.3	2	35	2	35	2	35	2	35	2	35	2	35
ZTMFN3O	IS	90	91.5	Female	Asian	40.98	23.16	9	631	9	631	9	631	9	631	8	631	9	631	9	631	9	631	5	496	7	631
ZTLUDS8	Unknown			Male	Caucasian	50.19	21.71	6	380	7	380	7	380	7	380	7	380	7	380	4	359	5	380	6	380	7	380
ZTLIFAS	IS	76	100.25	Female	Caucasian	48.32	27.91	5	524	5	524	5	524	5	524	5	524	5	524	4	524	2	124	2	524	4	400
ZTL8083	Unknown			Male	Caucasian	73.4	32.19	2	534	2	534	2	534	2	534	2	534	2	534
ZTL5S2Y	Unknown			Male	Caucasian	75.23	22.13	18	566	17	566	15	566	17	566	16	566	18	566	17	552	18	566	14	566	12	566
ZTJ7L7Z	IR	155.37	109	Male	Caucasian	63.04	24.07	9	477	8	477	8	477	8	477	7	402	9	477	8	477	3	206	2	402	8	477
ZSUQ08V	Unknown			Male	Caucasian	68.86	37.38	7	518	5	518	6	518	6	518	6	518	7	518	4	273	5	518	5	435	4	378
ZSQNUZ5	Unknown			Male	Caucasian	69.79	24.76	5	398	4	398	4	398	5	398	5	398	5	398	4	398	4	398	3	215	4	398
ZSOZWGV	IR	224.6	107.25	Male	Caucasian	61.94	29.47	1	0					1	0	1	0	1	0
ZSMO1UM	Unknown			Male	Caucasian	45.68	23.66	4	428	3	428	3	428	4	428	2	344	4	428			3	428	4	428	3	428
ZS78KHV	Unknown			Male	Caucasian	46.05	27.99	5	452	5	452	5	452	5	452	4	382	5	452	3	452	5	452	4	452	5	452
ZS2DMX7	IS	61	104	Female	Caucasian	45.06	24.89	5	412	5	412	5	412	5	412	5	412	5	412			5	412	5	412	5	412
ZRLZ98T	IS	129	83.5	Female	Caucasian	56.13	24.54	3	195	3	195	3	195	3	195	3	195	3	195	1	0	3	195	2	20	3	195
ZRGK7U8_1	IS	71	92.75	Male	Caucasian	47.19	30.33			1	0	1		1	0	1	0
ZRB0F6P	IR	223	100	Female	Hispanics	53.68	38.9	4	355	4	355	3	145	4	355	3	355	4	355	2	119	4	355	3	355	3	329
ZRA5YD8	Unknown			Female	Asian	39.39	19.1	8	197	8	197	9	403	8	197	8	197	9	403	2	190	7	197	6	403	7	197
ZR47VBL	IR	161	96.25	Male	Asian	52.46	25.2	4	489	4	489	4	489	4	489	4	489	4	489	3	385	4	489	3	489	4	489
ZR3WH7V	Unknown			Male	Caucasian	48.97	29.18	5	462	5	462	5	462	5	462	4	266	5	462	5	462	4	462	3	462	4	462
ZQNZSQF	Unknown			Female	Caucasian	41.65	40.83	3	213	3	213	3	213	3	213	3	213	3	213	2	118	3	213	1	0	2	118
ZQMVU4Q	IR	222	118	Female	Caucasian	52.94	23.31	4	233	3	233	3	233	3	233	3	233	4	233	3	233	3	233	1	0	2	193
ZQFL1P3	IS	62	97	Female	Caucasian	65.41	29.41	5	333	5	333	5	333	5	333	2	46	5	333	5	333	4	333	2	193	5	333
ZQEFRDE	IR	166	107.75	Male	Caucasian	55.92	27.34	1	0	1	0	1	0	1	0	1	0	1	0
ZPXU188	Unknown			Female	Caucasian	60.95	36.64	3	228	2	119	2	119	3	228	2	119	3	228	1	0	2	119	2	119	3	228
ZPMBHPS	IS	104	97	Female	Caucasian	54.39	32.29	2	202	2	202	2	202	1	0	2	202	2	202	1	0	2	202	1	0	2	202
ZPJT5MY	IR	257	101.25	Female	Caucasian	48.86	37.42	3	190	3	190	3	190	3	190	3	190	3	190			3	190	2	190	2	96
ZPF36E2	IR	159	105	Male	Caucasian	68.82	25.99	3	273	4	363	4	363	4	363	3	273	3	273	3	273	3	273	3	194	1	0
ZPEL6L3	IS	57	78	Female	Caucasian	52.33	24.44	6	295	6	295	6	295	6	295	6	295	6	295	5	227	6	295	1	0	5	295
ZPDABJR	IS	93	104	Male	Asian	54.02	24.99	7	211	6	165	6	165	7	211	6	211	7	211	5	35	6	165	2	158	7	211
ZP0DXQ0	IS	111	89	Female	Asian	59.12	25.91	1	0	1	0	2		1	0	1	0	1	0			1	0			1	0
ZLTUJTN_1	IR	235	100	Male	Caucasian	60.71	34.15			23	1201	23	1201	24	1201	23		20	1022	21	1201	22	1110	15	1110	20	1110
ZLPZS0H	IR	175	90	Male	Asian	51.13	29.31			14	1176	14	1176	13	1176	13	1176	14	1176	13	1176	12	1076	9	1076	13	1076
ZLPRB8E	IS	70	82	Female	Black	50.9	26.86			10	1110	10	1110	10	1110	7	856	10	1110	2	105	3	259	7	1010	7	1010
ZLGD9M0	IS	62	101	Male	Caucasian	67.9	29.53			12	1069	12	1069	11	1069	11		12	1069	9	1069	10	1069	11	1069	11	1069
ZL9BTWF	IS	99	112	Male	Caucasian	64.56	26.69			17	1256	16	978	18	1160	19		20	1256	18	1256	15	1069	13	1069	16	1069
ZL63I8R	IR	220	95	Male	Caucasian	62.88	32.94			18	1175	18	1175	18	1175	19	1279	20	1175	16	1076	16	978	18	978	19	978
ZKVR426	IR	174	94	Female	Caucasian	61.95	30.59			24	1300	24	1300	24	1300	24	1218	21	1029	24	1337	22	1148	13	1148	18	1148
ZKFV71L_1	IS	65	100	Female	Black	66.08	32.54			15	1225	15	1225	15	1225	15	1256	16	1256	15	1293	14	1120	13	1120	14	1120
ZK4CK8Y	IS	40	87	Female	Caucasian	50.02	26.94			9	874	9	874	9	874	4	264	10	874	9	798	8	734	8	734	8	734
ZK112BX	IR	234	115	Female	Asian	57.72	28.89			20	1271	19	1271	19	1271	13	1054	19	1180	4	337	4	337	16	1077	15	1077
ZJTKAE3	IR	162	99	Female	Caucasian	58.65	31.24			14	907	14	907	12	907	14	1001	14	907	9	595	14	1001	12	714	14	714
ZMS5W76	IR	224	106	Female		49.97	32.73			1	0	1	0	1	0			1	0
ZYKZ9HQ	Unknown			Female		55.62	29.94	1	0					1	0
ZXSDNAK	Unknown			Female	Hispanics	53.72	29.49	1	0					1	0			1	0
ZM6AE3T	Unknown			Male	Caucasian	41.43	19.42	2	113	2	113			2	113			2	113
ZJXC41N_2	IS	75	94	Female	Black	49.69	28.24	15	432
ZRGK7U8_2	IS	71	92.75	Male	Caucasian	47.19	30.33	1	0
ZLTUJTN_2	IR	235	100	Male	Caucasian	60.71	34.15	125	1300
ZKFV71L_2	IS	65	100	Female	Black	66.08	32.54	60	1287

## Sheet: Participant HbA1C
Value (%)	Participant ID	Collection date
5.7	ZIS22OE	2013-07-11
5.5	ZJTKAE3	2014-01-23
5.4	ZJTKAE3	2014-03-31
5.2	ZJTKAE3	2014-07-02
5.5	ZJTKAE3	2015-02-20
5.3	ZJTKAE3	2015-04-13
5.2	ZJTKAE3	2016-07-18
5	ZJTKAE3	2014-10-01
5.1	ZJTKAE3	2014-10-03
5	ZJTKAE3	2014-10-06
5.1	ZJTKAE3	2014-10-09
5	ZJTKAE3	2014-10-24
5.2	ZJTKAE3	2015-04-06
5.1	ZJTKAE3	2015-06-08
5.3	ZJTKAE3	2015-10-05
5	ZJXC41N	2013-10-14
5.2	ZJXC41N	2014-10-01
5.1	ZJXC41N	2015-01-20
4.8	ZJXC41N	2015-01-22
5.4	ZJXC41N	2015-02-06
5.2	ZJXC41N	2015-02-25
5	ZJXC41N	2014-10-03
5	ZJXC41N	2014-10-06
5.1	ZJXC41N	2014-10-08
5.1	ZJXC41N	2014-10-24
5.2	ZJXC41N	2015-11-17
5.2	ZJXC41N	2015-11-20
5.1	ZJXC41N	2015-12-07
5	ZJXC41N	2015-02-09
5.3	ZJXC41N	2015-03-20
5.3	ZJXC41N	2015-06-01
5	ZJXC41N	2014-07-02
5.3	ZJXC41N	2014-03-31
5.3	ZJXC41N	2014-05-22
5.3	ZJXC41N	2016-06-22
5.9	ZK112BX	2013-05-24
6.2	ZK112BX	2013-07-03
5.8	ZK112BX	2013-08-30
6.1	ZK112BX	2014-04-02
5.7	ZK112BX	2014-08-04
6	ZK112BX	2014-11-04
6.2	ZK112BX	2015-02-18
6.3	ZK112BX	2015-06-16
6	ZK112BX	2015-09-18
5.9	ZK112BX	2015-03-12
5.8	ZK112BX	2015-03-18
5.8	ZK112BX	2015-04-01
	ZK112BX	2015-04-22
6.2	ZK112BX	2015-12-14
6.2	ZK112BX	2016-04-12
6	ZK112BX	2016-08-16
6	ZK112BX	2013-12-04
5.8	ZK112BX	2013-12-10
5.6	ZK112BX	2013-12-20
4.8	ZK4CK8Y	2013-05-08
5.4	ZK4CK8Y	2013-06-12
4.8	ZK4CK8Y	2013-09-25
5.1	ZK4CK8Y	2013-12-16
5	ZK4CK8Y	2014-04-02
4.8	ZK4CK8Y	2014-07-15
4.7	ZK4CK8Y	2015-01-08
4.8	ZK4CK8Y	2015-04-02
4.9	ZK4CK8Y	2015-07-15
4.8	ZK4CK8Y	2015-09-29
6	ZKFV71L	2013-04-26
6.2	ZKFV71L	2013-07-03
6.2	ZKFV71L	2013-10-16
6.2	ZKFV71L	2014-04-02
5.6	ZKFV71L	2014-07-09
5.6	ZKFV71L	2015-02-18
5.7	ZKFV71L	2015-08-03
5.7	ZKFV71L	2016-02-17
5.3	ZKFV71L	2016-09-01
5.5	ZKFV71L	2015-11-12
5.4	ZKFV71L	2015-11-13
5.4	ZKFV71L	2015-11-16
5.5	ZKFV71L	2015-11-20
5.5	ZKFV71L	2015-12-04
5.4	ZKFV71L	2016-05-10
5.6	ZKFV71L	2016-10-03
5.6	ZKVR426	2013-10-09
5.9	ZKVR426	2014-05-07
5.5	ZKVR426	2014-08-06
5.5	ZKVR426	2015-02-20
5.7	ZKVR426	2015-07-21
6.1	ZKVR426	2014-01-02
6.1	ZKVR426	2014-01-06
6.1	ZKVR426	2014-01-08
5.9	ZKVR426	2014-01-22
6	ZKVR426	2014-02-05
5.2	ZKVR426	2015-10-30
5.6	ZKVR426	2016-08-03
5.4	ZKVR426	2014-11-05
5.4	ZKVR426	2014-11-06
5.6	ZKVR426	2014-11-10
5.5	ZKVR426	2014-11-25
5.4	ZKVR426	2015-11-12
5.3	ZKVR426	2015-11-13
5.3	ZKVR426	2015-11-16
5.5	ZKVR426	2015-11-20
5.5	ZKVR426	2015-12-04
5.4	ZL63I8R	2013-05-21
5.6	ZL63I8R	2013-08-28
5.4	ZL63I8R	2013-12-04
5.5	ZL63I8R	2014-03-10
5.7	ZL63I8R	2014-06-04
5.3	ZL63I8R	2014-09-10
5.1	ZL63I8R	2014-12-16
5.3	ZL63I8R	2015-01-09
5.3	ZL63I8R	2016-01-19
5.4	ZL63I8R	2015-04-30
5.4	ZL63I8R	2015-09-15
5.2	ZL63I8R	2015-12-08
5.5	ZL63I8R	2016-05-09
5.7	ZL63I8R	2016-08-08
5.1	ZL63I8R	2015-12-16
5.3	ZL63I8R	2014-09-12
5.1	ZL63I8R	2015-12-18
5.3	ZL63I8R	2014-09-15
5.3	ZL63I8R	2014-09-18
5.3	ZL63I8R	2014-10-02
5.5	ZL9BTWF	2013-05-17
6.1	ZL9BTWF	2013-08-21
5.9	ZL9BTWF	2013-11-20
	ZL9BTWF	2014-02-19
5.7	ZL9BTWF	2014-05-21
5.6	ZL9BTWF	2014-10-30
5.3	ZL9BTWF	2015-02-03
5.7	ZL9BTWF	2014-03-27
5.9	ZL9BTWF	2014-03-29
5.9	ZL9BTWF	2014-04-02
5.6	ZL9BTWF	2014-07-09
5.6	ZL9BTWF	2014-07-11
5.5	ZL9BTWF	2014-07-14
5.6	ZL9BTWF	2014-07-30
5.5	ZL9BTWF	2015-05-13
5.6	ZL9BTWF	2015-09-17
5.6	ZL9BTWF	2016-02-04
5.4	ZL9BTWF	2016-04-19
5.5	ZL9BTWF	2016-07-11
5.5	ZL9BTWF	2016-10-24
5.4	ZLGD9M0	2013-09-18
5.6	ZLGD9M0	2014-02-12
5.6	ZLGD9M0	2014-05-14
5.4	ZLGD9M0	2014-08-19
5.4	ZLGD9M0	2015-04-24
5.4	ZLGD9M0	2013-11-01
5.4	ZLGD9M0	2013-11-04
	ZLGD9M0	2013-11-06
5.7	ZLGD9M0	2013-11-13
5.2	ZLGD9M0	2015-11-18
5.4	ZLGD9M0	2016-02-08
5.3	ZLGD9M0	2016-08-22
5.8	ZLPRB8E	2013-07-22
5.5	ZLPRB8E	2013-10-30
5.7	ZLPRB8E	2014-01-22
5.9	ZLPRB8E	2014-04-02
5.3	ZLPRB8E	2014-07-16
5.4	ZLPRB8E	2015-01-21
5.2	ZLPRB8E	2015-08-06
5.3	ZLPRB8E	2015-11-20
5.4	ZLPRB8E	2016-02-11
5.5	ZLPRB8E	2016-08-05
5.5	ZLPZS0H	2013-07-22
5.5	ZLPZS0H	2013-10-30
5.6	ZLPZS0H	2014-03-03
5.6	ZLPZS0H	2014-06-11
5.4	ZLPZS0H	2014-12-16
5.3	ZLPZS0H	2015-04-08
5.1	ZLPZS0H	2015-07-21
5.1	ZLPZS0H	2015-10-20
5.3	ZLPZS0H	2016-07-14
5.4	ZLPZS0H	2016-10-10
5.2	ZLPZS0H	2015-11-09
5.2	ZLPZS0H	2015-11-11
5.3	ZLPZS0H	2015-11-16
5.4	ZLPZS0H	2015-12-01
5.7	ZLTUJTN	2013-07-22
5.5	ZLTUJTN	2013-10-21
5.6	ZLTUJTN	2014-01-29
5.8	ZLTUJTN	2014-04-18
5.5	ZLTUJTN	2014-07-22
5.6	ZLTUJTN	2015-02-12
5.7	ZLTUJTN	2015-05-07
5.8	ZLTUJTN	2015-09-29
5.6	ZLTUJTN	2016-01-29
5.8	ZLTUJTN	2016-05-09
5.4	ZLTUJTN	2014-10-20
5.2	ZLTUJTN	2014-10-22
5.3	ZLTUJTN	2014-10-24
5.3	ZLTUJTN	2014-11-03
5.3	ZLTUJTN	2014-11-14
5.7	ZLTUJTN	2015-10-19
5.8	ZLTUJTN	2015-10-20
5.5	ZLTUJTN	2015-10-23
5.6	ZLTUJTN	2015-10-27
5.7	ZLTUJTN	2015-11-06
5.2	ZLYEM2C	2013-12-06
5.5	ZLYEM2C	2014-01-22
5.2	ZLYEM2C	2014-06-24
5.1	ZLYEM2C	2015-03-31
4.9	ZLYEM2C	2015-05-13
5.2	ZLYEM2C	2015-11-21
5.2	ZLYEM2C	2016-07-06
5.2	ZLYEM2C	2016-12-14
5.4	ZLYEM2C	2014-02-13
5.6	ZLYEM2C	2014-02-15
5.7	ZLZNCLZ	2013-12-13
5.6	ZLZNCLZ	2015-02-17
5.8	ZLZNCLZ	2015-06-19
5.6	ZLZNCLZ	2015-10-22
5.8	ZLZNCLZ	2014-01-06
6	ZLZNCLZ	2014-01-22
6.1	ZLZNCLZ	2014-02-05
5.7	ZLZNCLZ	2014-07-22
5.7	ZLZNCLZ	2014-07-25
5.6	ZLZNCLZ	2014-08-26
5.6	ZLZNCLZ	2015-02-26
5.7	ZLZNCLZ	2015-03-02
5.8	ZLZNCLZ	2015-03-16
5.7	ZLZNCLZ	2015-03-26
5.7	ZLZNCLZ	2016-01-22
5.7	ZLZNCLZ	2016-04-26
5.8	ZLZNCLZ	2016-07-18
5.8	ZLZNCLZ	2016-11-18
5.7	ZLZNCLZ	2014-11-07
5.8	ZLZNCLZ	2014-11-11
	ZLZNCLZ	2014-11-17
5.7	ZLZNCLZ	2014-12-01
6	ZLZQMEV	2013-11-13
6.5	ZLZQMEV	2014-04-30
5.9	ZLZQMEV	2014-07-23
5.9	ZLZQMEV	2014-11-06
6	ZLZQMEV	2015-02-26
6	ZLZQMEV	2015-07-01
5.7	ZLZQMEV	2015-10-13
5.8	ZLZQMEV	2016-01-21
6	ZLZQMEV	2013-12-17
5.8	ZLZQMEV	2013-12-20
5.9	ZLZQMEV	2014-01-06
6.1	ZLZQMEV	2014-01-22
5.8	ZLZQMEV	2016-05-24
5.7	ZLZQMEV	2016-08-17
5.1	ZM6AE3T	2016-07-07
5.4	ZM6AE3T	2016-10-28
5.6	ZM7JY3G	2013-11-13
5.6	ZM7JY3G	2013-12-18
5.6	ZM7JY3G	2014-02-11
5.9	ZM7JY3G	2014-04-30
5.5	ZM7JY3G	2014-07-23
5.6	ZM7JY3G	2014-11-06
5.6	ZM7JY3G	2015-02-26
5.7	ZM7JY3G	2015-07-01
5.4	ZM7JY3G	2015-10-09
5.5	ZM7JY3G	2016-01-21
5.7	ZM7JY3G	2016-05-24
5.6	ZM7JY3G	2016-08-17
5.6	ZM8YXDM	2013-12-06
5.8	ZM8YXDM	2014-01-29
5.8	ZM8YXDM	2014-05-28
5.4	ZM8YXDM	2015-03-25
5.5	ZM8YXDM	2015-06-30
5.7	ZM8YXDM	2016-05-25
5.8	ZM8YXDM	2016-10-18
5.4	ZM8YXDM	2015-08-06
5.7	ZMBH10Z	2013-10-28
5.6	ZMBH10Z	2013-12-04
6.5	ZMBH10Z	2014-04-14
5.8	ZMBH10Z	2014-08-06
5.6	ZMBH10Z	2015-01-09
5.7	ZMBH10Z	2015-05-01
5.6	ZMBH10Z	2015-09-25
5.6	ZMBH10Z	2016-06-16
5.7	ZMBVNFM	2013-10-28
5.6	ZMBVNFM	2013-12-20
5.9	ZMBVNFM	2014-03-24
5.9	ZMBVNFM	2014-06-18
5.6	ZMBVNFM	2015-05-28
5.7	ZMBVNFM	2015-09-23
5.7	ZMBVNFM	2016-12-01
5.4	ZMBVNFM	2015-02-06
5.5	ZMBVNFM	2015-02-11
5.7	ZMBVNFM	2015-02-25
5.9	ZMBVNFM	2015-03-11
5.6	ZMBVNFM	2015-12-07
5.6	ZMBVNFM	2015-12-10
5.7	ZMBVNFM	2016-01-12
5.8	ZMBVNFM	2016-04-19
6	ZMBVNFM	2016-04-25
5.7	ZMBVNFM	2014-10-29
5.6	ZMBVNFM	2014-10-31
5.6	ZMBVNFM	2014-11-03
5.6	ZMBVNFM	2014-11-07
5.5	ZMBVNFM	2014-11-21
5.6	ZMBVNFM	2014-09-17
5.5	ZMBVNFM	2014-10-01
5.5	ZMGT937	2013-11-06
5.7	ZMGT937	2014-02-03
5.5	ZMGT937	2014-08-07
5.3	ZMGT937	2014-11-11
5.5	ZMGT937	2015-02-20
5.3	ZMGT937	2015-05-19
5.3	ZMGT937	2015-09-24
5.4	ZMGT937	2016-01-05
5.6	ZMGT937	2014-04-03
5.8	ZMGT937	2014-04-09
5.7	ZMGT937	2014-04-23
6	ZMS5W76	2013-12-11
5.7	ZN0JE53	2014-01-22
5.7	ZN0JE53	2014-04-30
5.2	ZN0JE53	2014-07-16
5.3	ZN0JE53	2015-01-06
5.4	ZN0JE53	2015-04-22
5.3	ZN0JE53	2015-08-06
5.3	ZN0JE53	2015-10-14
5.3	ZN0JE53	2016-02-11
5.6	ZN0JE53	2016-06-01
5.1	ZN0JE53	2016-09-07
5.3	ZN0JE53	2014-10-02
5.3	ZN0JE53	2014-10-03
5.3	ZN0JE53	2014-10-07
5.2	ZN0JE53	2014-10-10
5.1	ZN0JE53	2014-11-07
5.3	ZN0JE53	2014-10-15
5.1	ZN0JE53	2014-10-17
6	ZN3TBJM	2013-10-16
6.1	ZN3TBJM	2014-01-15
6.3	ZN3TBJM	2014-04-16
5.8	ZN3TBJM	2014-07-10
5.9	ZN3TBJM	2015-01-22
6	ZN3TBJM	2015-04-28
5.8	ZN3TBJM	2016-06-27
5.7	ZN3TBJM	2014-11-10
5.7	ZN3TBJM	2014-11-14
5.9	ZN3TBJM	2014-11-26
5.7	ZN3TBJM	2014-12-12
6.1	ZN3TBJM	2016-02-19
6.2	ZN3TBJM	2016-03-04
6	ZN3TBJM	2016-11-30
5.9	ZN3TBJM	2014-09-30
6	ZN3TBJM	2014-10-02
5.8	ZN3TBJM	2014-10-06
5.9	ZN3TBJM	2014-10-09
5.8	ZN3TBJM	2014-10-23
6	ZN3TBJM	2015-05-05
6.1	ZN3TBJM	2015-05-07
6.1	ZN3TBJM	2015-05-11
6	ZN3TBJM	2015-05-26
6.3	ZN3TBJM	2015-10-15
6.2	ZN3TBJM	2015-10-16
6	ZN3TBJM	2015-10-19
5.9	ZN3TBJM	2015-10-23
6	ZN3TBJM	2015-11-06
5.8	ZN3TBJM	2016-06-29
6	ZN3TBJM	2016-07-01
5.8	ZN3TBJM	2016-07-05
5.9	ZN3TBJM	2016-07-19
5.8	ZN3TBJM	2016-08-02
5.9	ZN3TBJM	2016-12-02
5.8	ZN3TBJM	2016-12-06
5.7	ZN3TBJM	2016-12-20
6	ZN3TBJM	2016-03-18
6	ZN3TBJM	2016-03-21
6.1	ZN3TBJM	2016-03-23
5.8	ZN3TBJM	2016-04-08
	ZN3TBJM	2016-04-22
5.2	ZN9TKCJ	2013-10-14
5.4	ZN9TKCJ	2014-04-16
6	ZN9YTFN	2013-10-14
6.2	ZN9YTFN	2014-05-21
5.7	ZN9YTFN	2014-11-11
6	ZN9YTFN	2016-05-27
5.6	ZN9YTFN	2015-09-24
5.9	ZN9YTFN	2016-01-11
5.8	ZN9YTFN	2014-01-13
5.8	ZN9YTFN	2014-01-15
6.1	ZN9YTFN	2014-01-21
6	ZN9YTFN	2014-02-03
5.9	ZN9YTFN	2014-02-19
5.6	ZN9YTFN	2016-08-04
5.8	ZN9YTFN	2016-12-02
5.4	ZN9YTFN	2015-01-22
5.7	ZN9YTFN	2015-03-26
5.8	ZN9YTFN	2015-07-02
5.3	ZNDMXI3	2013-11-01
5.3	ZNDMXI3	2014-02-03
5.4	ZNDMXI3	2014-05-05
5.9	ZNDMXI3	2015-05-22
5.5	ZNDMXI3	2015-10-16
5.9	ZNDMXI3	2016-06-20
5.9	ZNDMXI3	2016-10-20
5.8	ZNED4XZ	2013-09-20
5.9	ZNED4XZ	2013-12-13
6	ZNED4XZ	2014-03-05
6.1	ZNED4XZ	2014-06-06
5.9	ZNED4XZ	2015-08-13
6	ZNED4XZ	2016-01-07
5.6	ZNED4XZ	2014-10-02
5.7	ZNED4XZ	2014-10-15
5.7	ZNED4XZ	2013-12-20
5.9	ZNED4XZ	2014-06-26
5.7	ZNED4XZ	2014-06-27
5.8	ZNED4XZ	2014-07-02
5.9	ZNED4XZ	2014-07-17
5.8	ZNED4XZ	2014-08-06
5.8	ZNQOVZV	2013-09-06
5.5	ZNQOVZV	2013-12-11
5.8	ZNQOVZV	2014-03-12
5.8	ZNQOVZV	2014-06-18
6	ZNQOVZV	2014-06-20
5.6	ZNQOVZV	2014-06-30
5.5	ZNQOVZV	2014-07-14
5.6	ZO3XSJN	2013-08-01
5.5	ZO5QFNX	2013-05-31
5.4	ZO5QFNX	2014-12-03
5.4	ZO5QFNX	2014-12-05
5.3	ZO5QFNX	2014-12-19
5.3	ZO5QFNX	2015-01-09
5.9	ZO94RDZ	2013-06-13
5.6	ZO94RDZ	2013-06-14
5.7	ZO94RDZ	2013-06-17
5.7	ZO94RDZ	2014-01-23
5.8	ZO94RDZ	2014-05-01
5.2	ZO94RDZ	2014-10-22
5.4	ZO94RDZ	2015-01-12
5.4	ZO94RDZ	2015-10-06
5.4	ZO94RDZ	2015-02-20
5.5	ZO94RDZ	2016-10-21
5.6	ZO9UWDL	2013-03-29
5.4	ZO9UWDL	2014-09-26
5.4	ZOBX723	2015-04-17
5	ZOBX723	2015-07-17
5.3	ZOBX723	2015-11-17
5.1	ZOBX723	2016-02-17
5.5	ZOBX723	2016-07-11
5.2	ZOBX723	2014-07-31
5.3	ZOBX723	2014-08-13
5.2	ZOBX723	2014-08-27
5.1	ZOBX723	2014-11-12
5	ZOBX723	2014-11-14
5.3	ZOBX723	2014-11-18
5.3	ZOBX723	2014-12-09
5.2	ZOBX723	2014-12-15
6.9	ZODIOFW	2014-02-19
6	ZOQM06Q	2014-03-14
5.8	ZOQM06Q	2014-02-19
5.9	ZOQSGYW	2013-06-19
5.8	ZOQSGYW	2013-12-13
6.2	ZOQSGYW	2014-02-19
6.1	ZOQSGYW	2014-02-24
6	ZOZOW1T	2014-12-13
5.9	ZOZOW1T	2015-01-05
6.3	ZOZOW1T	2015-06-17
6.1	ZOZOW1T	2015-06-19
6.3	ZOZOW1T	2015-07-01
6.4	ZOZOW1T	2015-07-21
6.2	ZOZOW1T	2016-07-05
6.3	ZOZOW1T	2016-07-08
6.3	ZOZOW1T	2013-11-19
6.3	ZOZOW1T	2013-11-26
5.9	ZOZOW1T	2014-09-12
5.9	ZOZOW1T	2014-09-15
6.4	ZOZOW1T	2015-07-24
6.5	ZOZOW1T	2015-07-29
6.3	ZOZOW1T	2015-08-11
6.1	ZOZOW1T	2015-08-21
6.1	ZOZOW1T	2015-09-08
6.4	ZOZOW1T	2013-02-06
6.4	ZOZOW1T	2013-02-12
6	ZOZOW1T	2013-04-11
6.3	ZOZOW1T	2014-11-25
6.1	ZOZOW1T	2014-12-02
6	ZOZOW1T	2014-12-07
6	ZOZOW1T	2014-12-16
5.9	ZOZOW1T	2014-12-22
5.7	ZOZOW1T	2015-01-12
5.8	ZOZOW1T	2015-01-19
5.8	ZOZOW1T	2015-01-26
5.7	ZOZOW1T	2015-02-02
5.9	ZOZOW1T	2015-02-05
5.8	ZOZOW1T	2015-02-10
5.8	ZOZOW1T	2015-02-23
6.2	ZOZOW1T	2015-03-31
6.2	ZOZOW1T	2015-04-07
6.2	ZOZOW1T	2015-04-14
6.1	ZOZOW1T	2015-04-21
6.3	ZOZOW1T	2015-04-24
6.3	ZOZOW1T	2015-05-01
6.5	ZOZOW1T	2015-05-13
6.2	ZOZOW1T	2015-06-05
6.4	ZOZOW1T	2015-10-13
6.2	ZOZOW1T	2015-10-20
6.2	ZOZOW1T	2015-10-27
6.1	ZOZOW1T	2015-11-03
6.2	ZOZOW1T	2015-11-06
6	ZOZOW1T	2015-11-13
6.1	ZOZOW1T	2015-11-24
6.3	ZOZOW1T	2013-06-05
6.5	ZOZOW1T	2013-07-11
6.4	ZOZOW1T	2013-08-07
6	ZOZOW1T	2013-10-03
6.3	ZOZOW1T	2013-11-04
6.2	ZOZOW1T	2013-11-11
5.9	ZOZOW1T	2013-12-18
6.2	ZOZOW1T	2015-12-15
6	ZOZOW1T	2015-12-21
6.1	ZOZOW1T	2016-01-05
6.2	ZOZOW1T	2016-01-12
6.2	ZOZOW1T	2016-01-15
6.2	ZOZOW1T	2016-01-19
6.1	ZOZOW1T	2016-01-26
6.2	ZOZOW1T	2016-02-24
6.2	ZOZOW1T	2016-03-03
6.3	ZOZOW1T	2016-04-13
6	ZOZOW1T	2016-04-21
6.2	ZOZOW1T	2016-04-28
6.3	ZOZOW1T	2016-05-09
6.4	ZOZOW1T	2016-05-26
6.4	ZOZOW1T	2016-06-09
	ZOZOW1T	2016-06-14
6.4	ZOZOW1T	2016-06-20
6.3	ZOZOW1T	2016-08-04
6.1	ZOZOW1T	2016-08-22
6.4	ZOZOW1T	2016-10-04
6.5	ZOZOW1T	2016-10-20
6.6	ZOZOW1T	2016-11-22
6.4	ZOZOW1T	2016-12-05
6.3	ZOZOW1T	2016-12-19
6	ZOZOW1T	2014-01-08
6.3	ZOZOW1T	2014-02-11
7.1	ZOZOW1T	2014-03-21
7	ZOZOW1T	2014-04-24
6.8	ZOZOW1T	2014-05-23
6.5	ZOZOW1T	2014-06-02
6.2	ZOZOW1T	2014-06-12
5.8	ZOZOW1T	2014-07-10
6	ZOZOW1T	2014-08-04
6	ZOZOW1T	2014-08-27
6	ZOZOW1T	2014-09-27
6	ZOZOW1T	2014-11-03
6	ZOZOW1T	2014-11-18
6.2	ZOZOW1T	2015-03-18
5	ZP0DXQ0	2016-01-29
5.3	ZPDABJR	2016-01-28
5.3	ZPDABJR	2016-03-14
5.3	ZPDABJR	2016-03-16
5.2	ZPDABJR	2016-03-21
5.2	ZPDABJR	2016-04-07
5.1	ZPDABJR	2016-04-18
5.4	ZPDABJR	2016-08-26
4.8	ZPEL6L3	2016-01-28
5	ZPEL6L3	2016-07-18
5.1	ZPEL6L3	2016-11-18
4.9	ZPEL6L3	2016-04-05
5	ZPEL6L3	2016-04-08
4.9	ZPEL6L3	2016-04-22
5.5	ZPF36E2	2016-01-12
5.3	ZPF36E2	2016-06-29
5.7	ZPF36E2	2016-10-11
5.5	ZPJT5MY	2015-10-29
5.3	ZPJT5MY	2016-02-02
5.5	ZPJT5MY	2016-05-06
5.5	ZPMBHPS	2015-10-23
5.8	ZPMBHPS	2016-05-12
6.6	ZPXU188	2015-10-12
6.3	ZPXU188	2016-02-08
6.6	ZPXU188	2016-05-27
5.6	ZQEFRDE	2015-09-11
5.7	ZQFL1P3	2015-09-03
6.1	ZQFL1P3	2016-01-27
5.6	ZQFL1P3	2015-10-19
6.1	ZQFL1P3	2016-03-14
6	ZQFL1P3	2016-08-01
6.3	ZQMVU4Q	2015-10-07
5.9	ZQMVU4Q	2015-11-16
6.2	ZQMVU4Q	2016-02-18
6.2	ZQMVU4Q	2016-05-27
6.1	ZQNZSQF	2015-10-02
6.2	ZQNZSQF	2016-01-28
6.1	ZQNZSQF	2016-05-02
5.4	ZR3WH7V	2015-09-03
5.4	ZR3WH7V	2016-05-26
5.4	ZR3WH7V	2016-12-08
5.3	ZR3WH7V	2015-09-21
5.2	ZR3WH7V	2016-01-19
5.7	ZR47VBL	2015-08-07
5.8	ZR47VBL	2015-11-19
5.6	ZR47VBL	2016-05-17
5.7	ZR47VBL	2016-12-08
4.9	ZRA5YD8	2015-08-06
4.8	ZRA5YD8	2015-08-24
4.9	ZRA5YD8	2016-02-12
4.9	ZRA5YD8	2016-02-19
4.8	ZRA5YD8	2015-09-10
5	ZRA5YD8	2015-11-04
5	ZRA5YD8	2015-11-09
4.9	ZRA5YD8	2015-11-25
5	ZRA5YD8	2016-09-12
	ZRB0F6P	2015-09-09
5.6	ZRB0F6P	2015-10-05
5.7	ZRB0F6P	2016-02-01
5.7	ZRB0F6P	2016-08-29
5	ZRLZ98T	2015-07-22
5.1	ZRLZ98T	2015-08-11
4.8	ZRLZ98T	2016-02-02
5	ZS2DMX7	2015-07-23
5.1	ZS2DMX7	2015-10-28
5.1	ZS2DMX7	2016-02-17
5.2	ZS2DMX7	2016-05-31
5.4	ZS2DMX7	2016-09-07
5.1	ZS78KHV	2015-08-27
5	ZS78KHV	2016-11-21
5	ZS78KHV	2015-09-21
5.1	ZS78KHV	2016-02-22
5.2	ZS78KHV	2016-09-12
4.5	ZSMO1UM	2015-06-24
4.8	ZSMO1UM	2015-09-16
4.6	ZSMO1UM	2016-06-15
4.7	ZSMO1UM	2016-08-25
5.7	ZSOZWGV	2015-06-18
6.1	ZSQNUZ5	2015-11-05
6.1	ZSQNUZ5	2016-02-04
6.2	ZSQNUZ5	2016-05-06
6.1	ZSQNUZ5	2016-09-01
6.2	ZSQNUZ5	2016-12-07
6.1	ZSUQ08V	2015-05-22
	ZSUQ08V	2015-06-17
5.5	ZSUQ08V	2015-08-13
5.8	ZSUQ08V	2015-11-05
5.6	ZSUQ08V	2016-02-19
6.1	ZSUQ08V	2016-06-03
5.9	ZSUQ08V	2016-10-21
6.6	ZTJ7L7Z	2015-05-21
6.6	ZTJ7L7Z	2015-08-04
6.6	ZTJ7L7Z	2015-11-04
6.4	ZTJ7L7Z	2016-02-16
6.5	ZTJ7L7Z	2016-05-23
6.5	ZTJ7L7Z	2016-09-09
6.5	ZTJ7L7Z	2015-11-24
6.6	ZTJ7L7Z	2015-11-30
6.4	ZTJ7L7Z	2015-12-14
5.7	ZTL5S2Y	2015-05-29
5.5	ZTL5S2Y	2015-08-25
5.8	ZTL5S2Y	2015-11-17
5.6	ZTL5S2Y	2016-02-16
5.7	ZTL5S2Y	2016-05-04
5.7	ZTL5S2Y	2016-08-02
5.8	ZTL5S2Y	2016-06-27
5.8	ZTL5S2Y	2016-06-29
5.8	ZTL5S2Y	2016-07-05
5.8	ZTL5S2Y	2016-07-19
5.6	ZTL5S2Y	2016-08-31
5.7	ZTL5S2Y	2016-09-14
5.7	ZTL5S2Y	2016-09-28
5.8	ZTL5S2Y	2016-11-10
5.8	ZTL5S2Y	2016-11-15
5.9	ZTL5S2Y	2016-11-17
6	ZTL5S2Y	2016-12-01
5.8	ZTL5S2Y	2016-12-15
5.5	ZTL8083	2015-04-29
5.2	ZTL8083	2016-10-14
5.4	ZTLIFAS	2015-04-08
5.6	ZTLIFAS	2015-09-17
5.2	ZTLIFAS	2015-12-16
5.4	ZTLIFAS	2016-05-12
5.6	ZTLIFAS	2016-09-13
4.9	ZTLUDS8	2015-04-15
4.9	ZTLUDS8	2016-01-21
5.3	ZTLUDS8	2016-04-29
4.7	ZTLUDS8	2015-10-14
4.7	ZTLUDS8	2015-05-06
4.7	ZTLUDS8	2015-05-13
4.8	ZTLUDS8	2015-04-21
5.6	ZTMFN3O	2015-03-24
5.2	ZTMFN3O	2015-08-06
5.1	ZTMFN3O	2016-02-02
5.3	ZTMFN3O	2016-05-17
5.2	ZTMFN3O	2016-08-19
5.3	ZTMFN3O	2016-12-14
5.5	ZTMFN3O	2015-11-18
5.5	ZTMFN3O	2015-11-21
5.3	ZTMFN3O	2015-12-07
5.3	ZTTL3YH	2015-03-25
5.2	ZTTL3YH	2015-04-29
5.3	ZTUO1AO	2015-03-25
5.1	ZTUO1AO	2015-04-29
5.3	ZTXWLP3	2015-03-04
5.1	ZTXWLP3	2015-06-15
5.3	ZTXWLP3	2015-10-12
5.2	ZTXWLP3	2016-01-19
5.2	ZTXWLP3	2016-04-27
5	ZTXY83G	2015-04-23
5	ZTXY83G	2015-11-13
4.9	ZTXY83G	2016-02-19
5	ZTXY83G	2016-06-10
5	ZTXY83G	2016-09-09
5.1	ZTXY83G	2016-12-20
4.5	ZUC2YGO	2015-02-10
4.5	ZUC2YGO	2015-07-06
4.4	ZUC2YGO	2015-11-02
4.6	ZUC2YGO	2016-02-02
4.6	ZUC2YGO	2016-05-31
4.5	ZUC2YGO	2016-08-24
4.4	ZUC2YGO	2015-03-02
4.3	ZUC2YGO	2015-03-06
4.3	ZUC2YGO	2015-04-03
5.6	ZUF48YS	2015-03-18
5.6	ZUF48YS	2015-06-10
5.6	ZUF48YS	2015-10-21
	ZUF48YS	2016-01-13
5.6	ZUF48YS	2016-04-08
5.5	ZUF48YS	2016-08-02
5.8	ZUF48YS	2016-11-30
5.7	ZUG7QHE	2015-01-29
5.8	ZUG7QHE	2015-03-18
5.7	ZUG7QHE	2015-06-10
5.3	ZUG7QHE	2015-10-21
5.8	ZUG7QHE	2016-01-13
5.4	ZUG7QHE	2016-04-08
5.5	ZUG7QHE	2016-08-02
5.8	ZUG7QHE	2016-11-30
4.8	ZUHT69X	2015-02-25
4.6	ZUHT69X	2015-07-07
4.6	ZUHT69X	2015-10-29
5.4	ZUL3S6O	2016-02-17
5.4	ZUL3S6O	2016-06-09
5.5	ZUL3S6O	2016-12-20
5.3	ZUL3S6O	2015-11-02
5.5	ZUL3S6O	2015-11-03
5.3	ZUL3S6O	2015-11-06
5.4	ZUL3S6O	2015-11-10
5.2	ZUL3S6O	2015-11-24
5.2	ZUL3S6O	2015-02-03
5.2	ZUL3S6O	2015-04-09
5.2	ZUPAQVU	2014-12-09
5.4	ZUPAQVU	2015-03-03
5.2	ZUPAQVU	2015-05-12
5.3	ZUPAQVU	2015-08-19
5.3	ZUPAQVU	2015-11-19
5.3	ZUPAQVU	2016-01-26
5.3	ZUPAQVU	2016-06-09
5.4	ZUPAQVU	2016-08-23
5.2	ZUPAQVU	2016-12-01
5.3	ZV14SIB	2014-11-21
5.4	ZV14SIB	2015-02-20
5.3	ZV14SIB	2015-05-08
5.3	ZV14SIB	2015-08-27
5.3	ZV14SIB	2015-11-20
5.3	ZV14SIB	2016-02-16
5.2	ZV1ZA6Z	2014-11-07
5.4	ZV1ZA6Z	2015-07-01
5.4	ZVBQY1N	2015-02-10
5.4	ZVBQY1N	2015-04-10
5.5	ZVBQY1N	2016-11-03
5.4	ZVBQY1N	2015-02-12
5.4	ZVBQY1N	2015-03-05
5.3	ZVBQY1N	2015-03-19
5.4	ZVBQY1N	2015-05-20
5.4	ZVBQY1N	2015-05-22
5.4	ZVBQY1N	2015-05-27
5.5	ZVBQY1N	2015-06-10
5.2	ZVBQY1N	2015-06-24
5.2	ZVBQY1N	2015-07-27
5.7	ZVBQY1N	2016-01-25
5.4	ZVBQY1N	2016-04-25
5.5	ZVC4YUG	2016-01-21
5.6	ZVC4YUG	2016-09-09
5	ZVGW5FI	2014-10-15
5.2	ZVGW5FI	2014-11-25
5.4	ZVGW5FI	2015-03-19
5.3	ZVM4N7A	2014-09-30
5.3	ZVM4N7A	2014-11-14
5.4	ZVM4N7A	2015-01-28
5.2	ZVM4N7A	2015-09-15
5.4	ZVM4N7A	2016-07-14
5.3	ZVM4N7A	2016-10-07
5.2	ZVM4N7A	2015-06-18
	ZVNCGHM	2014-11-17
6	ZVNCGHM	2015-07-15
6	ZVNCGHM	2016-04-12
6.2	ZVNCGHM	2016-07-12
8	ZVNCGHM	2014-09-10
7.7	ZVNCGHM	2014-09-15
7.4	ZVNCGHM	2014-09-29
6.7	ZVNCGHM	2014-10-13
7.1	ZVNCGHM	2014-10-03
6.5	ZVNCGHM	2014-11-06
6.2	ZVNCGHM	2015-01-16
6.1	ZVNCGHM	2015-03-16
5.7	ZVNCGHM	2015-09-15
5.2	ZVTCAK9	2014-09-17
5.3	ZVTCAK9	2014-11-03
5.5	ZVTCAK9	2015-04-01
5.2	ZW61YGW	2014-09-17
5.5	ZW61YGW	2015-02-25
5.3	ZW61YGW	2015-06-09
5.2	ZW61YGW	2015-08-18
5.1	ZW61YGW	2015-11-17
5.2	ZW61YGW	2016-05-24
5.3	ZW61YGW	2016-12-08
5.8	ZWCZHHY	2014-07-25
5.4	ZWCZHHY	2014-09-15
5.4	ZWCZHHY	2014-10-06
5.4	ZWCZHHY	2015-04-03
5.4	ZWCZHHY	2015-07-08
5.4	ZWCZHHY	2015-10-07
5.6	ZWCZHHY	2016-01-06
5.7	ZWCZHHY	2016-04-07
5.6	ZWCZHHY	2016-07-06
5.7	ZWCZHHY	2016-10-27
5.9	ZWFDEY0	2014-08-18
5.9	ZWFDEY0	2014-10-24
6	ZWFDEY0	2015-04-03
6	ZWFDEY0	2015-07-08
6	ZWFDEY0	2015-10-07
6	ZWFDEY0	2016-01-06
6	ZWFDEY0	2016-04-07
5.7	ZWFDEY0	2016-10-27
5.7	ZWHMV5E	2014-07-09
5.9	ZWHMV5E	2014-10-29
6	ZWHMV5E	2015-02-24
5.9	ZWHMV5E	2015-07-01
5.9	ZWHMV5E	2015-11-04
6	ZWLGEWL	2014-06-06
5.7	ZWLGEWL	2014-10-14
5.8	ZWLGEWL	2015-05-28
5.9	ZWLGEWL	2015-10-13
5.6	ZWLGEWL	2016-08-31
5.9	ZWLGEWL	2015-11-09
6	ZWLGEWL	2015-11-12
5.1	ZX52KVK	2014-06-25
5.3	ZX52KVK	2015-04-15
5.2	ZX52KVK	2015-06-26
5.1	ZX52KVK	2014-09-04
5.2	ZX52KVK	2014-09-09
5	ZX52KVK	2014-09-24
5.1	ZX52KVK	2015-05-14
5.2	ZX52KVK	2015-05-18
5.3	ZX52KVK	2015-06-08
5.1	ZX52KVK	2015-06-12
5.1	ZX52KVK	2014-11-06
	ZX52KVK	2014-11-07
5.2	ZX52KVK	2014-11-26
5	ZX52KVK	2015-09-29
5.2	ZX52KVK	2015-09-30
5.1	ZX52KVK	2015-10-02
5.2	ZX52KVK	2015-10-27
	ZX52KVK	2014-07-17
5.3	ZX52KVK	2014-07-18
5.2	ZX52KVK	2014-07-21
5.2	ZX52KVK	2014-07-24
5.1	ZX52KVK	2014-08-07
5.1	ZX52KVK	2016-02-16
5.4	ZX52KVK	2016-11-08
5.3	ZX52KVK	2016-01-19
4.9	ZX52KVK	2016-03-29
4.8	ZX52KVK	2016-04-13
5.1	ZXHCGKV	2014-09-23
4.7	ZXHCGKV	2015-02-24
4.8	ZXHCGKV	2015-06-30
5.1	ZXHCGKV	2015-09-22
	ZXHCGKV	2016-01-12
5.9	ZXKBAO5	2014-04-17
5.3	ZXKBAO5	2015-01-16
5.4	ZXKBAO5	2015-04-16
5.6	ZXSDNAK	2014-05-30
4.9	ZXSO14L	2014-06-09
5.3	ZY1ZKJY	2014-04-21
5.1	ZY1ZKJY	2014-06-06
5.4	ZY1ZKJY	2014-09-17
5.1	ZY1ZKJY	2014-12-10
5.4	ZY1ZKJY	2015-03-04
5.3	ZY1ZKJY	2015-06-10
5.2	ZY1ZKJY	2015-09-02
5.2	ZY1ZKJY	2015-11-25
5.1	ZY1ZKJY	2016-05-11
5.2	ZY1ZKJY	2016-08-03
5.4	ZY1ZKJY	2016-10-12
5.3	ZY1ZKJY	2014-09-30
5.3	ZY1ZKJY	2014-10-01
5.2	ZY1ZKJY	2014-10-08
5.1	ZY1ZKJY	2014-10-22
5.8	ZY39SN0	2014-05-21
5.5	ZY39SN0	2014-08-13
5.8	ZY39SN0	2015-03-13
5.8	ZY39SN0	2015-06-19
5.7	ZY39SN0	2015-10-07
5.7	ZY39SN0	2016-05-27
5.9	ZY39SN0	2016-08-11
5.6	ZY39SN0	2016-12-08
5.8	ZY39SN0	2014-09-30
5.8	ZY39SN0	2014-10-03
5.9	ZY7IW45	2015-02-11
5.8	ZY7IW45	2015-05-19
6	ZY7IW45	2015-08-19
5.8	ZY7IW45	2015-11-13
5.9	ZY7IW45	2016-02-25
5.8	ZY7IW45	2016-05-19
5.3	ZY7IW45	2014-10-20
5.3	ZY7IW45	2014-10-21
5.3	ZY7IW45	2014-10-23
5.4	ZY7IW45	2014-10-27
5.4	ZY7IW45	2014-11-10
5.1	ZY9XQJP	2014-10-21
5.3	ZY9XQJP	2015-04-15
5.2	ZY9XQJP	2015-07-21
5.3	ZY9XQJP	2015-10-09
5.3	ZY9XQJP	2016-02-04
5.6	ZY9XQJP	2016-06-01
5.5	ZY9XQJP	2016-11-17
6.3	ZYHHR4Z	2014-03-28
6	ZYHHR4Z	2014-07-02
6.4	ZYHHR4Z	2015-02-27
6.3	ZYHHR4Z	2015-05-22
6.3	ZYHHR4Z	2015-09-11
6.4	ZYHHR4Z	2015-12-16
5.9	ZYHHR4Z	2016-02-12
6.4	ZYHHR4Z	2016-05-11
6.4	ZYHHR4Z	2014-09-29
6.7	ZYHHR4Z	2014-10-03
6.4	ZYHHR4Z	2014-10-15
6.8	ZYHHR4Z	2016-08-31
6.2	ZYHHR4Z	2014-10-28
6.4	ZYHHR4Z	2014-10-29
6.2	ZYHHR4Z	2014-10-31
6	ZYHHR4Z	2014-11-03
5.8	ZYHHR4Z	2014-11-17
5.9	ZYHHR4Z	2015-09-28
6	ZYHHR4Z	2015-09-29
5.8	ZYHHR4Z	2015-10-02
5.8	ZYHHR4Z	2015-10-06
5.8	ZYHHR4Z	2015-10-20
6.1	ZYHHR4Z	2016-03-04
6	ZYHHR4Z	2016-03-23
6	ZYHHR4Z	2016-04-04
6	ZYHHR4Z	2016-04-06
6.3	ZYHHR4Z	2016-04-11
6.2	ZYHHR4Z	2016-04-25
5.2	ZYLJ7R7	2014-03-17
4.9	ZYLJ7R7	2014-06-11
5	ZYLJ7R7	2014-10-01
4.9	ZYLJ7R7	2015-08-31
4.8	ZYLJ7R7	2016-03-04
4.9	ZYLJ7R7	2015-02-02
5.1	ZYLJ7R7	2015-02-19
4.9	ZYLJ7R7	2014-06-25
4.8	ZYLJ7R7	2014-06-27
4.8	ZYLJ7R7	2014-07-01
5	ZYLJ7R7	2014-07-17
5.9	ZYU89T9	2014-02-26
5.5	ZYU89T9	2014-06-06
5.8	ZYU89T9	2015-02-20
5.9	ZYU89T9	2015-08-14
5.7	ZYU89T9	2015-10-26
5.7	ZYU89T9	2016-07-18
5.3	ZYU89T9	2014-10-07
5.6	ZYU89T9	2014-10-09
5.4	ZYU89T9	2014-10-14
5.5	ZYU89T9	2014-10-23
5.7	ZYU89T9	2015-04-06
4.7	ZYXQKWY	2014-12-15
5.3	ZYXQKWY	2015-03-03
5.2	ZYXQKWY	2015-07-14
5.1	ZYXQKWY	2015-10-14
5.2	ZYXQKWY	2016-01-27
5.1	ZYXQKWY	2016-04-27
5.3	ZYXQKWY	2016-08-23
5.7	ZYXQKWY	2016-12-05
5.7		2013-06-07

## Sheet: Clustering of all molecules
variable_id	membership	cluster	cluster_raw
transcriptome_AANAT	0.505599	1	1
transcriptome_ABCC3	1	1	1
transcriptome_ABCC6	0.999817	1	1
transcriptome_ABTB2	1	1	1
transcriptome_ACADVL	1	1	1
transcriptome_ACP5	1	1	1
transcriptome_ACSL4	0.999918	1	1
transcriptome_ACSL5	0.999999	1	1
transcriptome_ACTN1	1	1	1
transcriptome_ACVR2A	0.999999	1	1
transcriptome_ADAM17	1	1	1
transcriptome_ADAMTSL4	1	1	1
transcriptome_ADCK2	1	1	1
transcriptome_ADCY5	1	1	1
transcriptome_AGFG2	1	1	1
transcriptome_AGMAT	1	1	1
transcriptome_AGRP	1	1	1
transcriptome_AHNAK2	1	1	1
transcriptome_AK5	0.977167	1	1
transcriptome_AKAP12	0.999768	1	1
transcriptome_AKR1C2	1	1	1
transcriptome_AKT1	0.999977	1	1
transcriptome_ALDOA	0.989711	1	1
transcriptome_ALG1L2	0.99487	1	1
transcriptome_ALKBH4	1	1	1
transcriptome_ALKBH5	1	1	1
transcriptome_AMD1	0.877657	1	1
transcriptome_AMIGO1	1	1	1
transcriptome_AMT	1	1	1
transcriptome_AMZ1	0.987795	1	1
transcriptome_ANGPTL2	0.999995	1	1
transcriptome_ANGPTL3	0.999997	1	1
transcriptome_ANGPTL4	0.820047	1	1
transcriptome_ANKRD10	0.976263	1	1
transcriptome_ANKRD13C	1	1	1
transcriptome_ANKRD23	1	1	1
transcriptome_ANKRD34A	1	1	1
transcriptome_ANKRD39	0.883426	1	1
transcriptome_ANKS3	1	1	1
transcriptome_ANO9	1	1	1
transcriptome_ANXA4	0.99476	1	1
transcriptome_APBA2	1	1	1
transcriptome_APC2	0.862025	1	1
transcriptome_APCDD1	1	1	1
transcriptome_APLP1	1	1	1
transcriptome_APOA2	1	1	1
transcriptome_ARFGAP2	1	1	1
transcriptome_ARFRP1	1	1	1
transcriptome_ARHGAP18	1	1	1
transcriptome_ARHGAP4	1	1	1
transcriptome_ARHGEF1	1	1	1
transcriptome_ARHGEF26	0.995646	1	1
transcriptome_ARHGEF4	1	1	1
transcriptome_ARID5A	1	1	1
transcriptome_ARL3	1	1	1
transcriptome_ARL6IP6	0.999942	1	1
transcriptome_ARMC5	1	1	1
transcriptome_ARMC6	0.999998	1	1
transcriptome_ARRDC1	1	1	1
transcriptome_ARRDC2	0.99999	1	1
transcriptome_ARRDC3	1	1	1
transcriptome_ASB16	1	1	1
transcriptome_ASCL5	0.999999	1	1
transcriptome_ASPDH	1	1	1
transcriptome_ASPHD1	0.98858	1	1
transcriptome_ATAD2B	1	1	1
transcriptome_ATG9B	1	1	1
transcriptome_ATP1A1	1	1	1
transcriptome_ATP2C2	1	1	1
transcriptome_ATRAID	0.991985	1	1
transcriptome_ATRIP	1	1	1
transcriptome_ATXN2L	1	1	1
transcriptome_B3GAT1	1	1	1
transcriptome_BAD	1	1	1
transcriptome_BAHD1	0.99993	1	1
transcriptome_BAP1	0.999998	1	1
transcriptome_BBC3	1	1	1
transcriptome_BBS4	0.999939	1	1
transcriptome_BCS1L	0.765014	1	1
transcriptome_BEAN1	1	1	1
transcriptome_BFSP2	1	1	1
transcriptome_BHLHE40	1	1	1
transcriptome_BHLHE41	0.727234	1	1
transcriptome_BMP8B	1	1	1
transcriptome_BNIP3	1	1	1
transcriptome_BOC	1	1	1
transcriptome_BOK	1	1	1
transcriptome_BRD4	0.999945	1	1
transcriptome_BRD7	0.992514	1	1
transcriptome_BRICD5	0.999995	1	1
transcriptome_BRSK2	1	1	1
transcriptome_BTBD11	1	1	1
transcriptome_BTBD2	0.694987	1	1
transcriptome_BTD	0.524224	1	1
transcriptome_C11orf21	0.996008	1	1
transcriptome_C11orf80	1	1	1
transcriptome_C12orf76	0.874625	1	1
transcriptome_C16orf54	1	1	1
transcriptome_C17orf107	1	1	1
transcriptome_C17orf67	1	1	1
transcriptome_C21orf140	1	1	1
transcriptome_C2CD4D	0.999962	1	1
transcriptome_C2orf81	0.658514	1	1
transcriptome_CA14	0.99975	1	1
transcriptome_CAB39	0.999978	1	1
transcriptome_CABLES1	0.999999	1	1
transcriptome_CABP4	0.999999	1	1
transcriptome_CACNA1C	1	1	1
transcriptome_CACNA1D	0.974841	1	1
transcriptome_CACNG1	1	1	1
transcriptome_CACTIN	0.999787	1	1
transcriptome_CALD1	1	1	1
transcriptome_CAMK1	1	1	1
transcriptome_CAMK1D	1	1	1
transcriptome_CAND2	0.944482	1	1
transcriptome_CAPG	0.602929	1	1
transcriptome_CAPN1	1	1	1
transcriptome_CAPN7	0.999993	1	1
transcriptome_CAPZA2	0.999284	1	1
transcriptome_CARD14	0.999987	1	1
transcriptome_CARHSP1	1	1	1
transcriptome_CARNS1	1	1	1
transcriptome_CARS2	0.863464	1	1
transcriptome_CBX1	0.999999	1	1
transcriptome_CBY3	0.998322	1	1
transcriptome_CC2D1B	1	1	1
transcriptome_CCAR2	1	1	1
transcriptome_CCDC12	1	1	1
transcriptome_CCDC120	1	1	1
transcriptome_CCDC125	1	1	1
transcriptome_CCDC157	1	1	1
transcriptome_CCDC167	0.548237	1	1
transcriptome_CCDC183	1	1	1
transcriptome_CCDC61	0.996742	1	1
transcriptome_CCDC85B	1	1	1
transcriptome_CCDC85C	1	1	1
transcriptome_CCDC96	0.997476	1	1
transcriptome_CCL27	1	1	1
transcriptome_CCND1	0.995622	1	1
transcriptome_CD151	0.999509	1	1
transcriptome_CD160	0.935632	1	1
transcriptome_CD244	0.992214	1	1
transcriptome_CD27	1	1	1
transcriptome_CD28	0.956942	1	1
transcriptome_CD37	1	1	1
transcriptome_CD5	1	1	1
transcriptome_CD80	0.972159	1	1
transcriptome_CD8A	0.999997	1	1
transcriptome_CDAN1	1	1	1
transcriptome_CDH23	1	1	1
transcriptome_CDHR5	1	1	1
transcriptome_CDK10	1	1	1
transcriptome_CDK11B	0.999999	1	1
transcriptome_CDK16	1	1	1
transcriptome_CDK2AP1	0.99623	1	1
transcriptome_CDKL1	0.999941	1	1
transcriptome_CDT1	1	1	1
transcriptome_CEMP1	1	1	1
transcriptome_CEND1	0.971332	1	1
transcriptome_CENPN	0.998258	1	1
transcriptome_CENPT	1	1	1
transcriptome_CENPV	0.952235	1	1
transcriptome_CEP85	0.999983	1	1
transcriptome_CERS4	0.999999	1	1
transcriptome_CETP	0.999997	1	1
transcriptome_CFB	0.997414	1	1
transcriptome_CHKA	1	1	1
transcriptome_CHRAC1	0.999999	1	1
transcriptome_CHRM5	1	1	1
transcriptome_CHRNB1	1	1	1
transcriptome_CHRND	1	1	1
transcriptome_CHRNG	0.999272	1	1
transcriptome_CIB1	1	1	1
transcriptome_CKMT2	1	1	1
transcriptome_CLCF1	1	1	1
transcriptome_CLIC3	1	1	1
transcriptome_CLIP3	1	1	1
transcriptome_CLMN	1	1	1
transcriptome_CLSTN1	0.947794	1	1
transcriptome_CLU	0.999989	1	1
transcriptome_CLUAP1	0.99988	1	1
transcriptome_CMPK2	0.994531	1	1
transcriptome_CMTM3	0.941195	1	1
transcriptome_CMTM6	0.999852	1	1
transcriptome_CMTR1	0.999948	1	1
transcriptome_CNOT3	1	1	1
transcriptome_CNPY4	1	1	1
transcriptome_CNTNAP1	1	1	1
transcriptome_COA1	1	1	1
transcriptome_COL17A1	1	1	1
transcriptome_COL18A1	1	1	1
transcriptome_COMMD10	0.99332	1	1
transcriptome_COQ6	0.998671	1	1
transcriptome_CORO1A	0.999972	1	1
transcriptome_CORT	0.995028	1	1
transcriptome_COX7A1	1	1	1
transcriptome_CPNE5	1	1	1
transcriptome_CPNE6	0.999934	1	1
transcriptome_CREB1	1	1	1
transcriptome_CRLF1	1	1	1
transcriptome_CRY1	0.991374	1	1
transcriptome_CSF1R	0.999991	1	1
transcriptome_CSPG4	0.999998	1	1
transcriptome_CSPP1	1	1	1
transcriptome_CSRNP2	0.995361	1	1
transcriptome_CSRP2	1	1	1
transcriptome_CST7	0.999999	1	1
transcriptome_CTDSP1	0.999991	1	1
transcriptome_CTSH	1	1	1
transcriptome_CUEDC2	0.868837	1	1
transcriptome_CUTA	0.99996	1	1
transcriptome_CYB561A3	0.999946	1	1
transcriptome_CYBA	1	1	1
transcriptome_CYC1	1	1	1
transcriptome_CYP11B1	0.998611	1	1
transcriptome_CYP2A7	1	1	1
transcriptome_CYP2W1	1	1	1
transcriptome_DAGLB	1	1	1
transcriptome_DAPK3	1	1	1
transcriptome_DARS2	0.808007	1	1
transcriptome_DCAF13	1	1	1
transcriptome_DCAF15	0.999934	1	1
transcriptome_DCAF8	1	1	1
transcriptome_DCDC2B	0.992902	1	1
transcriptome_DCLRE1C	1	1	1
transcriptome_DDI1	0.999621	1	1
transcriptome_DDOST	1	1	1
transcriptome_DDT	0.914267	1	1
transcriptome_DDX19B	0.775183	1	1
transcriptome_DDX39A	1	1	1
transcriptome_DDX49	1	1	1
transcriptome_DDX58	0.999929	1	1
transcriptome_DEGS2	0.999788	1	1
transcriptome_DENND2D	0.998709	1	1
transcriptome_DENND3	0.999976	1	1
transcriptome_DENND4B	1	1	1
transcriptome_DENND6B	1	1	1
transcriptome_DERL3	1	1	1
transcriptome_DEXI	1	1	1
transcriptome_DGKQ	1	1	1
transcriptome_DHRS4L2	0.693128	1	1
transcriptome_DHX38	1	1	1
transcriptome_DIDO1	0.999968	1	1
transcriptome_DISP2	1	1	1
transcriptome_DLG4	1	1	1
transcriptome_DLK2	1	1	1
transcriptome_DLL1	0.999972	1	1
transcriptome_DNAH17	1	1	1
transcriptome_DNAJA3	1	1	1
transcriptome_DNAJA4	1	1	1
transcriptome_DNAJB2	0.820813	1	1
transcriptome_DNAJC1	1	1	1
transcriptome_DNAJC4	1	1	1
transcriptome_DNASE1	1	1	1
transcriptome_DNASE1L1	1	1	1
transcriptome_DNM1L	0.999892	1	1
transcriptome_DOK7	1	1	1
transcriptome_DRD5	0.999991	1	1
transcriptome_DTNBP1	0.975166	1	1
transcriptome_DUOX1	1	1	1
transcriptome_DUS1L	1	1	1
transcriptome_DUSP2	0.999998	1	1
transcriptome_DUSP22	0.981426	1	1
transcriptome_DUT	1	1	1
transcriptome_DXO	1	1	1
transcriptome_EAF1	0.955064	1	1
transcriptome_ECE1	0.753588	1	1
transcriptome_EFEMP2	1	1	1
transcriptome_EID1	1	1	1
transcriptome_EIF2AK3	1	1	1
transcriptome_EIF2D	0.999998	1	1
transcriptome_EIF4E2	0.999866	1	1
transcriptome_EIF4ENIF1	1	1	1
transcriptome_EIF5	0.994522	1	1
transcriptome_ELMO3	1	1	1
transcriptome_EMILIN2	0.999615	1	1
transcriptome_EPHA1	1	1	1
transcriptome_EPHX1	1	1	1
transcriptome_EPM2A	0.999997	1	1
transcriptome_EPS8L1	1	1	1
transcriptome_ERAP2	1	1	1
transcriptome_ERCC5	0.999881	1	1
transcriptome_ERCC6L2	0.999989	1	1
transcriptome_ERP44	0.999997	1	1
transcriptome_ESPN	1	1	1
transcriptome_ESYT3	0.999997	1	1
transcriptome_EVI2A	1	1	1
transcriptome_EVI2B	0.999798	1	1
transcriptome_EVL	0.999292	1	1
transcriptome_EXOSC5	1	1	1
transcriptome_FADS1	1	1	1
transcriptome_FAM102B	0.99969	1	1
transcriptome_FAM117A	0.729777	1	1
transcriptome_FAM117B	1	1	1
transcriptome_FAM120A	0.999671	1	1
transcriptome_FAM184B	0.85363	1	1
transcriptome_FAM189A1	0.999998	1	1
transcriptome_FAM193B	1	1	1
transcriptome_FAM53B	1	1	1
transcriptome_FAM86B1	0.999895	1	1
transcriptome_FAN1	0.999996	1	1
transcriptome_FANCF	1	1	1
transcriptome_FARP2	1	1	1
transcriptome_FAT2	1	1	1
transcriptome_FAXDC2	0.999997	1	1
transcriptome_FBXL15	0.999984	1	1
transcriptome_FBXL16	1	1	1
transcriptome_FBXO32	1	1	1
transcriptome_FBXO33	0.782925	1	1
transcriptome_FBXO34	0.999999	1	1
transcriptome_FBXO40	1	1	1
transcriptome_FBXO41	1	1	1
transcriptome_FBXO8	0.9979	1	1
transcriptome_FBXO9	0.999688	1	1
transcriptome_FBXW5	0.970719	1	1
transcriptome_FCGR3B	1	1	1
transcriptome_FHOD1	1	1	1
transcriptome_FICD	1	1	1
transcriptome_FKBP11	0.968229	1	1
transcriptome_FLCN	1	1	1
transcriptome_FLII	1	1	1
transcriptome_FLVCR2	1	1	1
transcriptome_FLYWCH1	1	1	1
transcriptome_FMNL1	1	1	1
transcriptome_FN1	0.997828	1	1
transcriptome_FNDC5	1	1	1
transcriptome_FOXD2	1	1	1
transcriptome_FOXE1	1	1	1
transcriptome_FRMD8	1	1	1
transcriptome_FSCN2	1	1	1
transcriptome_FUCA2	1	1	1
transcriptome_FUT2	1	1	1
transcriptome_FUT7	1	1	1
transcriptome_FYN	0.983245	1	1
transcriptome_GAB2	1	1	1
transcriptome_GABARAPL1	0.995619	1	1
transcriptome_GABPB1	1	1	1
transcriptome_GAL3ST4	0.847111	1	1
transcriptome_GALM	1	1	1
transcriptome_GAPDH	1	1	1
transcriptome_GAPDHS	1	1	1
transcriptome_GAS6	1	1	1
transcriptome_GATA1	0.999968	1	1
transcriptome_GCH1	0.999993	1	1
transcriptome_GEMIN4	0.998955	1	1
transcriptome_GGNBP2	1	1	1
transcriptome_GHRL	1	1	1
transcriptome_GIGYF1	1	1	1
transcriptome_GLIPR1L1	0.903524	1	1
transcriptome_GLS2	1	1	1
transcriptome_GMPPB	1	1	1
transcriptome_GNPNAT1	0.999997	1	1
transcriptome_GOLPH3	0.990975	1	1
transcriptome_GON4L	0.860116	1	1
transcriptome_GP1BA	1	1	1
transcriptome_GPAT2	1	1	1
transcriptome_GPATCH4	1	1	1
transcriptome_GPER1	1	1	1
transcriptome_GPN3	1	1	1
transcriptome_GPR150	0.999962	1	1
transcriptome_GPR182	0.999999	1	1
transcriptome_GPR37L1	0.999928	1	1
transcriptome_GPR55	1	1	1
transcriptome_GPR61	1	1	1
transcriptome_GPR68	1	1	1
transcriptome_GRAMD4	0.767098	1	1
transcriptome_GRIFIN	1	1	1
transcriptome_GRIN2C	0.981918	1	1
transcriptome_GRIN3B	1	1	1
transcriptome_GRPEL1	0.99986	1	1
transcriptome_GSE1	0.901282	1	1
transcriptome_GSK3A	1	1	1
transcriptome_GUSB	1	1	1
transcriptome_GYPE	0.999731	1	1
transcriptome_GYS2	0.907427	1	1
transcriptome_HAUS4	0.992924	1	1
transcriptome_HCRTR1	1	1	1
transcriptome_HDAC5	1	1	1
transcriptome_HEBP2	0.990928	1	1
transcriptome_HENMT1	1	1	1
transcriptome_HEXA	1	1	1
transcriptome_HEXB	1	1	1
transcriptome_HEXIM1	1	1	1
transcriptome_HLA-C	1	1	1
transcriptome_HLA-DPB1	1	1	1
transcriptome_HMBOX1	1	1	1
transcriptome_HNRNPM	1	1	1
transcriptome_HNRNPUL1	1	1	1
transcriptome_HOXB2	0.504932	1	1
transcriptome_HPD	1	1	1
transcriptome_HRNR	0.756801	1	1
transcriptome_HSF1	1	1	1
transcriptome_HSPA12B	0.998748	1	1
transcriptome_HYAL1	0.740555	1	1
transcriptome_HYI	1	1	1
transcriptome_IDH2	1	1	1
transcriptome_IFIT1B	1	1	1
transcriptome_IFITM3	1	1	1
transcriptome_IFNL1	0.999999	1	1
transcriptome_IFT140	1	1	1
transcriptome_IL17C	0.77159	1	1
transcriptome_IL23A	0.999965	1	1
transcriptome_IMPDH2	1	1	1
transcriptome_INCA1	1	1	1
transcriptome_ING1	1	1	1
transcriptome_IPO4	1	1	1
transcriptome_IPPK	1	1	1
transcriptome_IQCD	1	1	1
transcriptome_IQCG	1	1	1
transcriptome_IQCH	1	1	1
transcriptome_IRF1	1	1	1
transcriptome_IRF5	1	1	1
transcriptome_IRGC	1	1	1
transcriptome_ISG20	1	1	1
transcriptome_ITGA2	0.738119	1	1
transcriptome_ITGA6	0.999999	1	1
transcriptome_ITGB1	0.992711	1	1
transcriptome_ITGB2	1	1	1
transcriptome_ITGB7	1	1	1
transcriptome_ITIH3	1	1	1
transcriptome_ITM2A	0.766149	1	1
transcriptome_ITM2B	0.999597	1	1
transcriptome_JAZF1	1	1	1
transcriptome_KATNAL2	1	1	1
transcriptome_KBTBD7	0.999951	1	1
transcriptome_KCNA3	0.997915	1	1
transcriptome_KCNH3	1	1	1
transcriptome_KCNH8	1	1	1
transcriptome_KCNK7	1	1	1
transcriptome_KCNT1	1	1	1
transcriptome_KDF1	0.999998	1	1
transcriptome_KDM2B	1	1	1
transcriptome_KDM4A	0.99453	1	1
transcriptome_KDM4E	1	1	1
transcriptome_KHNYN	0.665812	1	1
transcriptome_KIAA1614	1	1	1
transcriptome_KIF26B	1	1	1
transcriptome_KLHL10	0.951479	1	1
transcriptome_KMT2E	0.992706	1	1
transcriptome_KNOP1	1	1	1
transcriptome_KY	1	1	1
transcriptome_LBH	0.999436	1	1
transcriptome_LBX2	1	1	1
transcriptome_LCK	0.999995	1	1
transcriptome_LENG9	1	1	1
transcriptome_LFNG	0.938909	1	1
transcriptome_LGALS1	0.999657	1	1
transcriptome_LGMN	1	1	1
transcriptome_LHPP	0.881024	1	1
transcriptome_LHX4	0.999561	1	1
transcriptome_LIME1	0.999983	1	1
transcriptome_LIPE	0.999999	1	1
transcriptome_LIPT2	1	1	1
transcriptome_LOC93622	1	1	1
transcriptome_LONP1	1	1	1
transcriptome_LONRF1	0.934996	1	1
transcriptome_LOX	0.505832	1	1
transcriptome_LRRC24	1	1	1
transcriptome_LRRC4B	1	1	1
transcriptome_LRRC61	1	1	1
transcriptome_LRRC71	0.995576	1	1
transcriptome_LSM14A	0.999645	1	1
transcriptome_LSM4	1	1	1
transcriptome_LSP1	0.999982	1	1
transcriptome_LSR	1	1	1
transcriptome_LUC7L	1	1	1
transcriptome_LUC7L2	0.999741	1	1
transcriptome_LYG1	1	1	1
transcriptome_LYPLA2	1	1	1
transcriptome_LYSMD1	1	1	1
transcriptome_LYZL6	0.857155	1	1
transcriptome_LZTR1	1	1	1
transcriptome_MAB21L1	0.999992	1	1
transcriptome_MAFF	0.99999	1	1
transcriptome_MAL	0.598775	1	1
transcriptome_MAMDC4	1	1	1
transcriptome_MAN1A1	0.843109	1	1
transcriptome_MAN2A1	0.999999	1	1
transcriptome_MAN2C1	0.999998	1	1
transcriptome_MANEAL	0.782472	1	1
transcriptome_MAP1B	0.999996	1	1
transcriptome_MAP1S	1	1	1
transcriptome_MAP3K1	0.99394	1	1
transcriptome_MAP3K14	0.996474	1	1
transcriptome_MAP3K3	0.999999	1	1
transcriptome_MAP3K6	1	1	1
transcriptome_MAP6D1	1	1	1
transcriptome_MAP7D1	1	1	1
transcriptome_MAPK12	1	1	1
transcriptome_MAPK8IP1	1	1	1
transcriptome_MAST1	0.999894	1	1
transcriptome_MAT2B	0.868886	1	1
transcriptome_MATN1	0.999807	1	1
transcriptome_MBNL3	1	1	1
transcriptome_MCL1	0.999992	1	1
transcriptome_MCM3AP	1	1	1
transcriptome_MED12	0.999989	1	1
transcriptome_MED26	0.999758	1	1
transcriptome_MEF2C	0.990279	1	1
transcriptome_MEPCE	1	1	1
transcriptome_METRN	0.999988	1	1
transcriptome_MFSD11	1	1	1
transcriptome_MFSD12	1	1	1
transcriptome_MFSD2B	1	1	1
transcriptome_MFSD6	0.999869	1	1
transcriptome_MIB2	1	1	1
transcriptome_MICAL3	0.998546	1	1
transcriptome_MIF	1	1	1
transcriptome_MMP19	1	1	1
transcriptome_MMP24	1	1	1
transcriptome_MMRN1	0.999989	1	1
transcriptome_MMS19	1	1	1
transcriptome_MNS1	0.747731	1	1
transcriptome_MOGS	1	1	1
transcriptome_MOK	1	1	1
transcriptome_MORN3	1	1	1
transcriptome_MPG	1	1	1
transcriptome_MPHOSPH8	1	1	1
transcriptome_MRPS16	0.999989	1	1
transcriptome_MRPS26	1	1	1
transcriptome_MRS2	0.967076	1	1
transcriptome_MSRA	1	1	1
transcriptome_MST1	0.999756	1	1
transcriptome_MTHFD1	1	1	1
transcriptome_MTHFS	1	1	1
transcriptome_MTX1	0.999816	1	1
transcriptome_MUC5B	0.846798	1	1
transcriptome_MVP	1	1	1
transcriptome_MXD1	0.97516	1	1
transcriptome_MXI1	0.999768	1	1
transcriptome_MYBBP1A	0.999901	1	1
transcriptome_MYH11	0.999941	1	1
transcriptome_MYH7B	1	1	1
transcriptome_MYH9	1	1	1
transcriptome_MYL6	0.999988	1	1
transcriptome_MYL6B	1	1	1
transcriptome_MYL9	1	1	1
transcriptome_MYLK	1	1	1
transcriptome_MYO15B	1	1	1
transcriptome_MYO5C	0.997259	1	1
transcriptome_MZF1	0.96222	1	1
transcriptome_NAA38	0.990788	1	1
transcriptome_NACAD	1	1	1
transcriptome_NADK	0.996857	1	1
transcriptome_NAGA	0.999437	1	1
transcriptome_NAGS	1	1	1
transcriptome_NAPSA	1	1	1
transcriptome_NAT8B	1	1	1
transcriptome_NDRG4	1	1	1
transcriptome_NDUFA2	0.999995	1	1
transcriptome_NDUFAF3	0.879399	1	1
transcriptome_NECAP2	0.999853	1	1
transcriptome_NEIL1	1	1	1
transcriptome_NEURL2	0.999999	1	1
transcriptome_NFATC2	0.778504	1	1
transcriptome_NFKB1	0.790973	1	1
transcriptome_NFKB2	0.99922	1	1
transcriptome_NFKBIL1	1	1	1
transcriptome_NFU1	1	1	1
transcriptome_NFYC	1	1	1
transcriptome_NIPBL	0.881391	1	1
transcriptome_NKG7	1	1	1
transcriptome_NLRP6	1	1	1
transcriptome_NLRP7	1	1	1
transcriptome_NME3	1	1	1
transcriptome_NME6	1	1	1
transcriptome_NME9	1	1	1
transcriptome_NOL6	1	1	1
transcriptome_NOP14	1	1	1
transcriptome_NOS3	0.999998	1	1
transcriptome_NPB	1	1	1
transcriptome_NPPA	0.998343	1	1
transcriptome_NR2C2	1	1	1
transcriptome_NRG4	0.58579	1	1
transcriptome_NRM	1	1	1
transcriptome_NSG1	1	1	1
transcriptome_NSMCE1	1	1	1
transcriptome_NTN1	0.728997	1	1
transcriptome_NTRK1	1	1	1
transcriptome_NUDT16L1	1	1	1
transcriptome_NUDT18	0.999936	1	1
transcriptome_NUMA1	1	1	1
transcriptome_NUP214	1	1	1
transcriptome_NUP50	1	1	1
transcriptome_NUP85	1	1	1
transcriptome_NUP88	1	1	1
transcriptome_NUTM2A	1	1	1
transcriptome_NUTM2F	0.999937	1	1
transcriptome_OAZ2	1	1	1
transcriptome_OBSCN	1	1	1
transcriptome_ODF3B	1	1	1
transcriptome_OGFOD2	1	1	1
transcriptome_OGFOD3	1	1	1
transcriptome_OGFR	1	1	1
transcriptome_OLFM2	1	1	1
transcriptome_OLFML1	0.996896	1	1
transcriptome_OR10G2	1	1	1
transcriptome_OR52B6	0.918483	1	1
transcriptome_OR5K2	0.891502	1	1
transcriptome_ORC3	0.593275	1	1
transcriptome_ORM2	1	1	1
transcriptome_OS9	1	1	1
transcriptome_OSBP2	0.814956	1	1
transcriptome_OSGIN2	0.99156	1	1
transcriptome_OTUD3	0.997641	1	1
transcriptome_OXTR	0.999983	1	1
transcriptome_P2RX2	1	1	1
transcriptome_PAF1	1	1	1
transcriptome_PAICS	0.970716	1	1
transcriptome_PAPLN	1	1	1
transcriptome_PARD6G	0.992811	1	1
transcriptome_PARP10	1	1	1
transcriptome_PATZ1	1	1	1
transcriptome_PAX8	0.994903	1	1
transcriptome_PBXIP1	1	1	1
transcriptome_PCP2	0.996611	1	1
transcriptome_PCP4L1	0.999849	1	1
transcriptome_PDC	1	1	1
transcriptome_PDCD11	1	1	1
transcriptome_PDE3B	1	1	1
transcriptome_PDE4DIP	0.963048	1	1
transcriptome_PDE5A	1	1	1
transcriptome_PDE6B	1	1	1
transcriptome_PDGFB	1	1	1
transcriptome_PDIA2	1	1	1
transcriptome_PDK1	1	1	1
transcriptome_PDXP	1	1	1
transcriptome_PEA15	1	1	1
transcriptome_PERM1	0.760697	1	1
transcriptome_PEX2	0.9998	1	1
transcriptome_PFKL	0.999662	1	1
transcriptome_PGAM2	1	1	1
transcriptome_PGAP2	1	1	1
transcriptome_PGLYRP1	1	1	1
transcriptome_PGP	0.994727	1	1
transcriptome_PGRMC1	1	1	1
transcriptome_PGRMC2	1	1	1
transcriptome_PHOSPHO1	1	1	1
transcriptome_PHRF1	0.997396	1	1
transcriptome_PHTF2	1	1	1
transcriptome_PI4K2A	0.999982	1	1
transcriptome_PIEZO1	1	1	1
transcriptome_PIK3IP1	0.983392	1	1
transcriptome_PIK3R2	1	1	1
transcriptome_PISD	1	1	1
transcriptome_PITPNM1	0.999756	1	1
transcriptome_PLCD1	1	1	1
transcriptome_PLCG1	1	1	1
transcriptome_PLEKHB1	0.999995	1	1
transcriptome_PLEKHG6	1	1	1
transcriptome_PLIN4	1	1	1
transcriptome_PLXNB3	0.999729	1	1
transcriptome_PNISR	0.823423	1	1
transcriptome_PNMA5	0.99939	1	1
transcriptome_POC1B	0.999996	1	1
transcriptome_PODXL2	1	1	1
transcriptome_POLH	1	1	1
transcriptome_POLR1C	1	1	1
transcriptome_POLR1E	0.999997	1	1
transcriptome_POM121	1	1	1
transcriptome_POMT1	1	1	1
transcriptome_POR	1	1	1
transcriptome_POU2F1	0.91311	1	1
transcriptome_PPM1M	1	1	1
transcriptome_PPP1CA	1	1	1
transcriptome_PPP1R12A	1	1	1
transcriptome_PPP1R14B	1	1	1
transcriptome_PPP1R16A	1	1	1
transcriptome_PPP1R2	1	1	1
transcriptome_PPP1R35	1	1	1
transcriptome_PPP1R3B	0.99815	1	1
transcriptome_PPP1R3E	1	1	1
transcriptome_PPP2R3A	1	1	1
transcriptome_PPWD1	0.926795	1	1
transcriptome_PRADC1	0.999939	1	1
transcriptome_PRICKLE4	0.999886	1	1
transcriptome_PRKCH	0.999628	1	1
transcriptome_PRKCZ	1	1	1
transcriptome_PRKD3	0.970015	1	1
transcriptome_PROCA1	1	1	1
transcriptome_PROX2	1	1	1
transcriptome_PROZ	1	1	1
transcriptome_PRRT3	0.998955	1	1
transcriptome_PSD	0.995332	1	1
transcriptome_PSKH1	1	1	1
transcriptome_PSMA1	1	1	1
transcriptome_PSMB10	1	1	1
transcriptome_PSMC1	1	1	1
transcriptome_PSMC5	1	1	1
transcriptome_PSMD7	0.999936	1	1
transcriptome_PTGDR	1	1	1
transcriptome_PTGER2	0.836343	1	1
transcriptome_PTK6	1	1	1
transcriptome_PTOV1	1	1	1
transcriptome_PTP4A2	0.993099	1	1
transcriptome_PTPN18	0.970782	1	1
transcriptome_PTPN23	1	1	1
transcriptome_PXDC1	0.858307	1	1
transcriptome_PXK	1	1	1
transcriptome_PXN	0.999953	1	1
transcriptome_PYCARD	1	1	1
transcriptome_PYGB	1	1	1
transcriptome_QRICH2	1	1	1
transcriptome_RAB11FIP3	1	1	1
transcriptome_RAB14	1	1	1
transcriptome_RAB24	0.999304	1	1
transcriptome_RAB26	0.989835	1	1
transcriptome_RAB35	1	1	1
transcriptome_RAB43	1	1	1
transcriptome_RAF1	0.991922	1	1
transcriptome_RAI1	1	1	1
transcriptome_RANGRF	1	1	1
transcriptome_RAP1B	1	1	1
transcriptome_RAP2C	1	1	1
transcriptome_RAPGEF5	0.999974	1	1
transcriptome_RASA3	0.655314	1	1
transcriptome_RASAL1	0.884154	1	1
transcriptome_RASD1	1	1	1
transcriptome_RASGRF2	0.999998	1	1
transcriptome_RASSF5	1	1	1
transcriptome_RAVER2	0.999799	1	1
transcriptome_RBCK1	0.999997	1	1
transcriptome_RBFOX3	1	1	1
transcriptome_RBKS	1	1	1
transcriptome_RBM38	0.999269	1	1
transcriptome_RBM39	0.652458	1	1
transcriptome_RBMXL1	0.97979	1	1
transcriptome_RBP5	1	1	1
transcriptome_REC114	0.999838	1	1
transcriptome_RECQL5	0.999996	1	1
transcriptome_REEP3	1	1	1
transcriptome_RETSAT	0.999934	1	1
transcriptome_REV1	0.999999	1	1
transcriptome_RFTN1	1	1	1
transcriptome_RGL4	1	1	1
transcriptome_RGS10	0.99666	1	1
transcriptome_RHOC	1	1	1
transcriptome_RHOF	1	1	1
transcriptome_RHOG	0.999985	1	1
transcriptome_RIOK3	1	1	1
transcriptome_RLBP1	1	1	1
transcriptome_RLN3	1	1	1
transcriptome_RMND5B	0.926486	1	1
transcriptome_RNF10	1	1	1
transcriptome_RNF141	1	1	1
transcriptome_RNF149	0.999996	1	1
transcriptome_RNF169	0.967079	1	1
transcriptome_RNF224	0.998449	1	1
transcriptome_RNF32	1	1	1
transcriptome_RNF40	0.953061	1	1
transcriptome_RNF43	0.967405	1	1
transcriptome_RNF44	1	1	1
transcriptome_RNH1	1	1	1
transcriptome_ROMO1	1	1	1
transcriptome_RPL12	1	1	1
transcriptome_RPL19	0.999974	1	1
transcriptome_RPL24	0.85145	1	1
transcriptome_RPL37	0.969634	1	1
transcriptome_RPL7A	0.963837	1	1
transcriptome_RPS19	0.993447	1	1
transcriptome_RPS21	1	1	1
transcriptome_RPS6KA2	1	1	1
transcriptome_RPS6KA5	0.954956	1	1
transcriptome_RPS6KB2	1	1	1
transcriptome_RPS6KL1	0.999254	1	1
transcriptome_RPS9	0.999213	1	1
transcriptome_RREB1	1	1	1
transcriptome_RTN4	0.999912	1	1
transcriptome_RTN4RL2	1	1	1
transcriptome_RUFY1	0.927859	1	1
transcriptome_RUSC1	1	1	1
transcriptome_RWDD2B	1	1	1
transcriptome_RYR3	0.740688	1	1
transcriptome_SAFB2	1	1	1
transcriptome_SAMD1	1	1	1
transcriptome_SAMD14	0.996503	1	1
transcriptome_SAP25	1	1	1
transcriptome_SAV1	0.999991	1	1
transcriptome_SBF1	1	1	1
transcriptome_SBF2	1	1	1
transcriptome_SCYL3	0.999999	1	1
transcriptome_SDS	0.999999	1	1
transcriptome_SEC14L2	1	1	1
transcriptome_SEC61A1	1	1	1
transcriptome_SEMA4D	1	1	1
transcriptome_SERHL2	1	1	1
transcriptome_SET	1	1	1
transcriptome_SETDB1	1	1	1
transcriptome_SEZ6	1	1	1
transcriptome_SFPQ	1	1	1
transcriptome_SGSM3	1	1	1
transcriptome_SH3BP1	0.999684	1	1
transcriptome_SH3GLB2	1	1	1
transcriptome_SIGLEC15	0.994837	1	1
transcriptome_SIK2	0.999974	1	1
transcriptome_SIPA1	0.999999	1	1
transcriptome_SLC12A4	0.999991	1	1
transcriptome_SLC16A11	1	1	1
transcriptome_SLC22A23	1	1	1
transcriptome_SLC22A7	0.996639	1	1
transcriptome_SLC25A19	1	1	1
transcriptome_SLC25A22	1	1	1
transcriptome_SLC25A32	0.994731	1	1
transcriptome_SLC26A1	0.99615	1	1
transcriptome_SLC29A2	1	1	1
transcriptome_SLC30A7	0.999979	1	1
transcriptome_SLC34A3	0.999999	1	1
transcriptome_SLC35A4	1	1	1
transcriptome_SLC35G6	0.913368	1	1
transcriptome_SLC37A4	0.871381	1	1
transcriptome_SLC38A10	1	1	1
transcriptome_SLC43A2	1	1	1
transcriptome_SLC4A1AP	1	1	1
transcriptome_SLC51A	1	1	1
transcriptome_SLC52A1	1	1	1
transcriptome_SLC6A8	1	1	1
transcriptome_SLC7A4	0.996586	1	1
transcriptome_SLC9A3R1	1	1	1
transcriptome_SLC9A5	1	1	1
transcriptome_SLC9A7	0.579464	1	1
transcriptome_SLC9A9	1	1	1
transcriptome_SLTM	1	1	1
transcriptome_SMIM19	1	1	1
transcriptome_SMIM5	1	1	1
transcriptome_SMPD3	1	1	1
transcriptome_SMTNL1	0.999931	1	1
transcriptome_SMURF1	1	1	1
transcriptome_SNAI3	1	1	1
transcriptome_SNAP47	1	1	1
transcriptome_SNED1	1	1	1
transcriptome_SNRNP35	1	1	1
transcriptome_SNX8	1	1	1
transcriptome_SOX15	1	1	1
transcriptome_SPARCL1	0.999494	1	1
transcriptome_SPCS3	0.957636	1	1
transcriptome_SPDYE3	1	1	1
transcriptome_SPEN	1	1	1
transcriptome_SPG11	1	1	1
transcriptome_SPHK2	1	1	1
transcriptome_SPIB	1	1	1
transcriptome_SPIRE2	1	1	1
transcriptome_SPON2	1	1	1
transcriptome_SPRY2	1	1	1
transcriptome_SPSB3	1	1	1
transcriptome_SPTB	0.985202	1	1
transcriptome_SPTBN1	1	1	1
transcriptome_SPTBN2	0.999994	1	1
transcriptome_SPTBN5	0.999243	1	1
transcriptome_SQSTM1	1	1	1
transcriptome_SREBF2	0.999995	1	1
transcriptome_SRF	0.994479	1	1
transcriptome_SRGAP1	1	1	1
transcriptome_SRMS	0.995485	1	1
transcriptome_SRP19	1	1	1
transcriptome_SRSF12	0.999746	1	1
transcriptome_SRSF2	1	1	1
transcriptome_ST3GAL2	0.999897	1	1
transcriptome_STAU1	0.999747	1	1
transcriptome_STIP1	1	1	1
transcriptome_STMN3	0.999284	1	1
transcriptome_STRADA	1	1	1
transcriptome_STRBP	0.994042	1	1
transcriptome_SUN2	1	1	1
transcriptome_SUPT4H1	1	1	1
transcriptome_SUSD5	0.999998	1	1
transcriptome_SYNGAP1	0.513234	1	1
transcriptome_TAC4	0.994998	1	1
transcriptome_TADA2B	0.999935	1	1
transcriptome_TADA3	1	1	1
transcriptome_TAGLN	1	1	1
transcriptome_TAGLN2	0.941757	1	1
transcriptome_TAS1R3	1	1	1
transcriptome_TBC1D14	0.999704	1	1
transcriptome_TBC1D5	0.97836	1	1
transcriptome_TBC1D8	1	1	1
transcriptome_TBCD	1	1	1
transcriptome_TCEA2	1	1	1
transcriptome_TCP11L2	0.999348	1	1
transcriptome_TERF2IP	1	1	1
transcriptome_TESK1	1	1	1
transcriptome_TGFB1I1	0.999987	1	1
transcriptome_TGFBR2	0.999028	1	1
transcriptome_THADA	1	1	1
transcriptome_THAP11	1	1	1
transcriptome_THAP7	0.805276	1	1
transcriptome_THAP9	0.963934	1	1
transcriptome_TIGD5	1	1	1
transcriptome_TIGD6	1	1	1
transcriptome_TIGIT	0.974176	1	1
transcriptome_TINF2	1	1	1
transcriptome_TK1	1	1	1
transcriptome_TLR9	0.999276	1	1
transcriptome_TMC6	1	1	1
transcriptome_TMC8	1	1	1
transcriptome_TMED1	1	1	1
transcriptome_TMEM131	0.999753	1	1
transcriptome_TMEM175	1	1	1
transcriptome_TMEM184A	1	1	1
transcriptome_TMEM205	0.999865	1	1
transcriptome_TMEM221	1	1	1
transcriptome_TMEM223	0.999999	1	1
transcriptome_TMEM253	0.970647	1	1
transcriptome_TMEM30B	1	1	1
transcriptome_TMEM72	1	1	1
transcriptome_TMEM80	1	1	1
transcriptome_TMEM9B	0.999994	1	1
transcriptome_TMLHE	1	1	1
transcriptome_TMPRSS11D	1	1	1
transcriptome_TMPRSS9	1	1	1
transcriptome_TNFAIP3	1	1	1
transcriptome_TNFAIP8L1	1	1	1
transcriptome_TNFRSF14	1	1	1
transcriptome_TNK2	0.99773	1	1
transcriptome_TOB2	0.999999	1	1
transcriptome_TOM1L2	0.96213	1	1
transcriptome_TONSL	0.965356	1	1
transcriptome_TOP1MT	0.99961	1	1
transcriptome_TOR1AIP1	1	1	1
transcriptome_TOR3A	1	1	1
transcriptome_TP53INP2	1	1	1
transcriptome_TPCN1	0.995318	1	1
transcriptome_TPPP	0.999982	1	1
transcriptome_TRABD	1	1	1
transcriptome_TRAFD1	1	1	1
transcriptome_TREX1	1	1	1
transcriptome_TRIM13	0.99998	1	1
transcriptome_TRIM39	0.983795	1	1
transcriptome_TRIM56	1	1	1
transcriptome_TRIP10	1	1	1
transcriptome_TRMT10B	0.999986	1	1
transcriptome_TRMT13	0.999101	1	1
transcriptome_TSC22D2	1	1	1
transcriptome_TSEN54	0.999758	1	1
transcriptome_TSPYL1	1	1	1
transcriptome_TSSK3	1	1	1
transcriptome_TTLL3	0.999985	1	1
transcriptome_TUB	0.999993	1	1
transcriptome_TUBA1B	0.989646	1	1
transcriptome_TUBA4B	1	1	1
transcriptome_TUBA8	1	1	1
transcriptome_TUBB1	1	1	1
transcriptome_TUBB6	1	1	1
transcriptome_TXLNA	1	1	1
transcriptome_TXNL4A	1	1	1
transcriptome_TYMP	1	1	1
transcriptome_UBE2A	0.99874	1	1
transcriptome_UBE2L3	0.896247	1	1
transcriptome_UBE2Q2	1	1	1
transcriptome_UBE2R2	1	1	1
transcriptome_UBL4A	0.999995	1	1
transcriptome_UBXN6	1	1	1
transcriptome_UHRF1	1	1	1
transcriptome_UNC45A	0.999993	1	1
transcriptome_UNC50	1	1	1
transcriptome_UPK1B	0.992553	1	1
transcriptome_USF2	1	1	1
transcriptome_USP20	0.999751	1	1
transcriptome_USP3	1	1	1
transcriptome_USP35	1	1	1
transcriptome_USP6NL	0.999999	1	1
transcriptome_UTP14A	0.999873	1	1
transcriptome_UTP18	1	1	1
transcriptome_VASP	1	1	1
transcriptome_VAT1	1	1	1
transcriptome_VAV3	1	1	1
transcriptome_VMAC	1	1	1
transcriptome_VPS13B	0.999732	1	1
transcriptome_VPS26B	0.999993	1	1
transcriptome_VPS37B	0.999998	1	1
transcriptome_VSIG10	1	1	1
transcriptome_VSIG2	1	1	1
transcriptome_WARS2	1	1	1
transcriptome_WDR19	0.996687	1	1
transcriptome_WDR24	1	1	1
transcriptome_WDR45B	1	1	1
transcriptome_WDR46	1	1	1
transcriptome_WDR82	1	1	1
transcriptome_WFIKKN1	0.999999	1	1
transcriptome_WIPI1	1	1	1
transcriptome_WNT1	1	1	1
transcriptome_XBP1	1	1	1
transcriptome_XPC	1	1	1
transcriptome_XYLT1	0.999967	1	1
transcriptome_XYLT2	1	1	1
transcriptome_YME1L1	1	1	1
transcriptome_YRDC	0.987493	1	1
transcriptome_YWHAH	0.569385	1	1
transcriptome_YY1	1	1	1
transcriptome_ZBTB2	1	1	1
transcriptome_ZBTB46	0.999998	1	1
transcriptome_ZBTB48	1	1	1
transcriptome_ZBTB5	0.705073	1	1
transcriptome_ZBTB7A	1	1	1
transcriptome_ZC3H10	1	1	1
transcriptome_ZC3H3	1	1	1
transcriptome_ZCCHC18	1	1	1
transcriptome_ZDHHC24	1	1	1
transcriptome_ZDHHC5	1	1	1
transcriptome_ZFAND3	1	1	1
transcriptome_ZFAND5	1	1	1
transcriptome_ZFYVE9	0.997994	1	1
transcriptome_ZGPAT	1	1	1
transcriptome_ZNF101	0.999999	1	1
transcriptome_ZNF197	0.999924	1	1
transcriptome_ZNF213	1	1	1
transcriptome_ZNF219	0.996846	1	1
transcriptome_ZNF224	1	1	1
transcriptome_ZNF227	0.998643	1	1
transcriptome_ZNF24	1	1	1
transcriptome_ZNF276	1	1	1
transcriptome_ZNF324	1	1	1
transcriptome_ZNF335	0.999996	1	1
transcriptome_ZNF33B	0.999944	1	1
transcriptome_ZNF394	1	1	1
transcriptome_ZNF404	1	1	1
transcriptome_ZNF446	0.99974	1	1
transcriptome_ZNF48	1	1	1
transcriptome_ZNF513	0.999998	1	1
transcriptome_ZNF517	1	1	1
transcriptome_ZNF551	1	1	1
transcriptome_ZNF575	1	1	1
transcriptome_ZNF576	0.999999	1	1
transcriptome_ZNF620	1	1	1
transcriptome_ZNF629	0.99998	1	1
transcriptome_ZNF660	0.999417	1	1
transcriptome_ZNF674	1	1	1
transcriptome_ZNF687	1	1	1
transcriptome_ZNF692	0.999999	1	1
transcriptome_ZNF784	1	1	1
transcriptome_ZNF789	0.999998	1	1
transcriptome_ZNF791	0.999642	1	1
transcriptome_ZNF814	0.997792	1	1
transcriptome_ZNF821	0.999584	1	1
transcriptome_ZNF850	0.999993	1	1
transcriptome_ZNF865	1	1	1
transcriptome_ZNHIT3	0.999817	1	1
transcriptome_ZNRF2	0.906503	1	1
transcriptome_ZSCAN29	0.986974	1	1
transcriptome_ZSCAN30	0.860984	1	1
transcriptome_ZSWIM8	1	1	1
metabolomics_M257T827_POS_RPLC	1	1	1
metabolomics_M301T515_POS_RPLC	0.999999	1	1
metabolomics_M315T562_POS_RPLC	0.999994	1	1
metabolomics_M401T650_POS_RPLC	1	1	1
metabolomics_M413T671_POS_RPLC	1	1	1
metabolomics_M519T600_POS_RPLC	0.745554	1	1
metabolomics_M223T449_NEG_RPLC	0.971419	1	1
metabolomics_M311T683_NEG_RPLC	1	1	1
metabolomics_M86T387_POS_HILIC	0.999999	1	1
metabolomics_M176T640_POS_HILIC	0.981648	1	1
metabolomics_M209T385_POS_HILIC	1	1	1
metabolomics_M226T253_POS_HILIC	0.997169	1	1
metabolomics_M488T372_POS_HILIC	0.99861	1	1
metabolomics_M743T309_POS_HILIC	0.552067	1	1
metabolomics_M771T309_POS_HILIC	0.990153	1	1
metabolomics_M113T592_NEG_HILIC	0.603616	1	1
metabolomics_M116T446_1_NEG_HILIC	1	1	1
metabolomics_M131T586_NEG_HILIC	0.977521	1	1
metabolomics_M153T268_NEG_HILIC	0.999861	1	1
metabolomics_M174T259_NEG_HILIC	0.999996	1	1
metabolomics_M207T385_NEG_HILIC	0.999997	1	1
metabolomics_M212T537_NEG_HILIC	1	1	1
metabolomics_M220T215_NEG_HILIC	0.978631	1	1
metabolomics_M255T334_NEG_HILIC	0.999732	1	1
clinical_test_BASOAB	0.999944	1	1
clinical_test_EGFR	0.927694	1	1
clinical_test_EOS	0.8985	1	1
clinical_test_EOSAB	1	1	1
clinical_test_NEUTAB	0.9996	1	1
gut_microbiome_ASV33	1	1	1
gut_microbiome_ASV185	0.999999	1	1
gut_microbiome_ASV2128	1	1	1
gut_microbiome_ASV2358	1	1	1
gut_microbiome_ASV2918	1	1	1
gut_microbiome_ASV3102	1	1	1
gut_microbiome_ASV4488	0.999592	1	1
gut_microbiome_ASV6862	0.999903	1	1
gut_microbiome_ASV11829	0.523497	1	1
gut_microbiome_ASV17246	0.997362	1	1
skin_microbiome_OTU_7	0.999539	1	1
skin_microbiome_OTU_61	0.988355	1	1
skin_microbiome_OTU_1773	0.999984	1	1
skin_microbiome_OTU_3494	0.677945	1	1
oral_microbiome_OTU_348	0.982412	1	1
oral_microbiome_OTU_362	0.999512	1	1
oral_microbiome_OTU_399	0.999985	1	1
nasal_microbiome_ASV4	0.998654	1	1
nasal_microbiome_ASV924	0.994192	1	1
nasal_microbiome_ASV6291	1	1	1
nasal_microbiome_ASV6375	0.999746	1	1
nasal_microbiome_ASV6481	0.962398	1	1
nasal_microbiome_ASV10453	0.999993	1	1
transcriptome_A1CF	1	2	2
transcriptome_A2ML1	1	2	2
transcriptome_AAK1	1	2	2
transcriptome_ABAT	1	2	2
transcriptome_ABCC10	1	2	2
transcriptome_ABL1	1	2	2
transcriptome_ABLIM3	1	2	2
transcriptome_ABT1	0.999999	2	2
transcriptome_ACACA	1	2	2
transcriptome_ACACB	1	2	2
transcriptome_ACAP2	0.999979	2	2
transcriptome_ACBD6	1	2	2
transcriptome_ACRBP	0.985077	2	2
transcriptome_ACSF3	1	2	2
transcriptome_ACSL1	1	2	2
transcriptome_ACSM3	0.999995	2	2
transcriptome_ACTN3	1	2	2
transcriptome_ACVR2B	1	2	2
transcriptome_ACYP2	0.889092	2	2
transcriptome_ADAM12	0.987122	2	2
transcriptome_ADAM8	1	2	2
transcriptome_ADAMTS10	1	2	2
transcriptome_ADAMTS16	1	2	2
transcriptome_ADAMTS2	0.999995	2	2
transcriptome_ADAMTS4	1	2	2
transcriptome_ADAMTSL5	1	2	2
transcriptome_ADAR	1	2	2
transcriptome_ADARB1	1	2	2
transcriptome_ADAT1	1	2	2
transcriptome_ADCY10	1	2	2
transcriptome_ADIPOR1	0.999976	2	2
transcriptome_ADPRH	1	2	2
transcriptome_AFF1	0.976596	2	2
transcriptome_AFF3	1	2	2
transcriptome_AGGF1	0.999529	2	2
transcriptome_AGO1	0.761583	2	2
transcriptome_AGPAT3	1	2	2
transcriptome_AGTPBP1	1	2	2
transcriptome_AHNAK	0.998728	2	2
transcriptome_AIF1	1	2	2
transcriptome_AK3	1	2	2
transcriptome_AKAP11	1	2	2
transcriptome_AKAP9	0.999971	2	2
transcriptome_AKNA	0.995495	2	2
transcriptome_ALDH16A1	0.825254	2	2
transcriptome_ALDH1A3	1	2	2
transcriptome_ALDH3B1	1	2	2
transcriptome_ALDH5A1	1	2	2
transcriptome_ALMS1	1	2	2
transcriptome_AMBRA1	1	2	2
transcriptome_ANK3	1	2	2
transcriptome_ANKRD26	1	2	2
transcriptome_ANKRD27	1	2	2
transcriptome_ANKRD33B	1	2	2
transcriptome_ANKRD44	1	2	2
transcriptome_ANKRD52	1	2	2
transcriptome_ANKZF1	0.999581	2	2
transcriptome_ANPEP	1	2	2
transcriptome_ANTXR1	1	2	2
transcriptome_ANXA11	0.730793	2	2
transcriptome_AP1B1	1	2	2
transcriptome_AP1G1	0.747086	2	2
transcriptome_AP2B1	1	2	2
transcriptome_AP5Z1	1	2	2
transcriptome_APBB1IP	0.873273	2	2
transcriptome_APBB2	1	2	2
transcriptome_APC	1	2	2
transcriptome_APLP2	0.958544	2	2
transcriptome_APOB	0.990902	2	2
transcriptome_AQP9	1	2	2
transcriptome_AQR	1	2	2
transcriptome_AR	1	2	2
transcriptome_ARAP2	1	2	2
transcriptome_ARAP3	1	2	2
transcriptome_ARHGAP10	1	2	2
transcriptome_ARHGAP12	0.996617	2	2
transcriptome_ARHGAP21	1	2	2
transcriptome_ARHGEF10L	1	2	2
transcriptome_ARHGEF11	0.999999	2	2
transcriptome_ARHGEF12	0.972063	2	2
transcriptome_ARHGEF17	0.999482	2	2
transcriptome_ARHGEF3	1	2	2
transcriptome_ARHGEF33	0.999989	2	2
transcriptome_ARHGEF38	0.991766	2	2
transcriptome_ARHGEF7	1	2	2
transcriptome_ARID3B	1	2	2
transcriptome_ARNT	1	2	2
transcriptome_ARRB1	1	2	2
transcriptome_ARSB	1	2	2
transcriptome_ASAP1	0.929117	2	2
transcriptome_ASCC3	1	2	2
transcriptome_ASPH	1	2	2
transcriptome_ATAD2	1	2	2
transcriptome_ATF7	1	2	2
transcriptome_ATF7IP	1	2	2
transcriptome_ATG12	1	2	2
transcriptome_ATG2B	1	2	2
transcriptome_ATMIN	1	2	2
transcriptome_ATP10B	0.999966	2	2
transcriptome_ATP13A3	1	2	2
transcriptome_ATP13A5	1	2	2
transcriptome_ATP2B4	1	2	2
transcriptome_ATP4A	1	2	2
transcriptome_ATP6V0D1	1	2	2
transcriptome_ATP6V1B2	1	2	2
transcriptome_ATP8A1	0.665084	2	2
transcriptome_ATRX	1	2	2
transcriptome_ATXN1	0.999992	2	2
transcriptome_ATXN1L	1	2	2
transcriptome_ATXN3	0.66952	2	2
transcriptome_ATXN7	1	2	2
transcriptome_ATXN7L1	1	2	2
transcriptome_ATXN7L2	0.999991	2	2
transcriptome_AURKA	0.713102	2	2
transcriptome_AUTS2	1	2	2
transcriptome_AZIN1	1	2	2
transcriptome_B4GALNT3	1	2	2
transcriptome_B4GALT1	0.690217	2	2
transcriptome_BACH1	1	2	2
transcriptome_BACH2	0.900526	2	2
transcriptome_BAG2	0.999999	2	2
transcriptome_BAG3	0.993021	2	2
transcriptome_BAG6	1	2	2
transcriptome_BANP	0.92158	2	2
transcriptome_BCAM	1	2	2
transcriptome_BCAP29	1	2	2
transcriptome_BCLAF1	1	2	2
transcriptome_BCOR	1	2	2
transcriptome_BEND4	1	2	2
transcriptome_BEND7	0.606494	2	2
transcriptome_BEST1	1	2	2
transcriptome_BID	0.956085	2	2
transcriptome_BIN1	1	2	2
transcriptome_BIRC6	1	2	2
transcriptome_BMP2K	1	2	2
transcriptome_BMPR2	1	2	2
transcriptome_BNC2	0.982217	2	2
transcriptome_BRD1	1	2	2
transcriptome_BRF2	1	2	2
transcriptome_BRPF3	1	2	2
transcriptome_BST2	0.999999	2	2
transcriptome_BTAF1	1	2	2
transcriptome_BTBD7	1	2	2
transcriptome_BTG2	1	2	2
transcriptome_BTN3A1	1	2	2
transcriptome_C18orf25	1	2	2
transcriptome_C1orf100	1	2	2
transcriptome_C1orf21	1	2	2
transcriptome_C2CD3	1	2	2
transcriptome_C3	0.994716	2	2
transcriptome_C3orf52	0.98207	2	2
transcriptome_C5AR1	1	2	2
transcriptome_C6orf89	1	2	2
transcriptome_C9orf152	1	2	2
transcriptome_CACNA1E	1	2	2
transcriptome_CACNA1F	1	2	2
transcriptome_CACNA1H	0.998204	2	2
transcriptome_CACNA1I	1	2	2
transcriptome_CAD	1	2	2
transcriptome_CAMSAP2	0.990155	2	2
transcriptome_CAMTA1	1	2	2
transcriptome_CAND1	1	2	2
transcriptome_CANX	0.675064	2	2
transcriptome_CAPNS1	0.999999	2	2
transcriptome_CAPRIN1	1	2	2
transcriptome_CASP10	1	2	2
transcriptome_CASP2	0.999997	2	2
transcriptome_CASP8AP2	1	2	2
transcriptome_CATSPER1	1	2	2
transcriptome_CBL	1	2	2
transcriptome_CBX4	0.997272	2	2
transcriptome_CBX5	1	2	2
transcriptome_CC2D1A	0.928779	2	2
transcriptome_CCDC13	0.802598	2	2
transcriptome_CCDC50	1	2	2
transcriptome_CCDC68	0.976594	2	2
transcriptome_CCDC86	1	2	2
transcriptome_CCDC88C	1	2	2
transcriptome_CCDC93	1	2	2
transcriptome_CCL4	1	2	2
transcriptome_CCND2	1	2	2
transcriptome_CCND3	0.999789	2	2
transcriptome_CCNI2	0.999999	2	2
transcriptome_CCNT1	0.983865	2	2
transcriptome_CCNY	0.998642	2	2
transcriptome_CCR5	1	2	2
transcriptome_CCT3	1	2	2
transcriptome_CCT5	1	2	2
transcriptome_CD163	1	2	2
transcriptome_CD19	1	2	2
transcriptome_CD36	0.81859	2	2
transcriptome_CD55	1	2	2
transcriptome_CD84	0.993891	2	2
transcriptome_CDC123	1	2	2
transcriptome_CDC14B	0.999998	2	2
transcriptome_CDC42BPA	1	2	2
transcriptome_CDH13	1	2	2
transcriptome_CDK12	1	2	2
transcriptome_CDK19	1	2	2
transcriptome_CDK5RAP2	0.828341	2	2
transcriptome_CDS2	1	2	2
transcriptome_CDYL	0.999192	2	2
transcriptome_CEACAM6	0.999896	2	2
transcriptome_CELF1	0.999638	2	2
transcriptome_CELF2	1	2	2
transcriptome_CELSR2	1	2	2
transcriptome_CELSR3	1	2	2
transcriptome_CENPC	0.998524	2	2
transcriptome_CEP192	1	2	2
transcriptome_CEP76	0.987507	2	2
transcriptome_CERS6	0.65006	2	2
transcriptome_CHD1L	1	2	2
transcriptome_CHD3	0.999965	2	2
transcriptome_CHD7	1	2	2
transcriptome_CHD8	1	2	2
transcriptome_CHMP2A	0.994604	2	2
transcriptome_CHN2	0.914548	2	2
transcriptome_CHORDC1	1	2	2
transcriptome_CHTOP	1	2	2
transcriptome_CIAO1	1	2	2
transcriptome_CIITA	1	2	2
transcriptome_CISD3	1	2	2
transcriptome_CIT	0.999999	2	2
transcriptome_CLASP1	0.999557	2	2
transcriptome_CLCC1	1	2	2
transcriptome_CLDN2	1	2	2
transcriptome_CLEC5A	1	2	2
transcriptome_CLIC1	0.999963	2	2
transcriptome_CLIP1	1	2	2
transcriptome_CLK1	1	2	2
transcriptome_CLN3	1	2	2
transcriptome_CLPX	1	2	2
transcriptome_CLSTN3	1	2	2
transcriptome_CMYA5	1	2	2
transcriptome_CNDP2	1	2	2
transcriptome_CNOT4	1	2	2
transcriptome_CNOT6L	0.952561	2	2
transcriptome_CNTLN	1	2	2
transcriptome_CNTN2	0.999746	2	2
transcriptome_CNTROB	0.999998	2	2
transcriptome_COBLL1	1	2	2
transcriptome_COG3	1	2	2
transcriptome_COL11A2	1	2	2
transcriptome_COL1A1	1	2	2
transcriptome_COL27A1	1	2	2
transcriptome_COL4A6	1	2	2
transcriptome_COL5A1	0.999999	2	2
transcriptome_COL5A3	0.999998	2	2
transcriptome_COL6A6	0.974898	2	2
transcriptome_COL7A1	1	2	2
transcriptome_COLGALT1	1	2	2
transcriptome_COMMD9	0.999993	2	2
transcriptome_COMT	0.999724	2	2
transcriptome_COPB2	0.999448	2	2
transcriptome_CORIN	1	2	2
transcriptome_CORO2A	1	2	2
transcriptome_COTL1	0.999962	2	2
transcriptome_CPAMD8	1	2	2
transcriptome_CPB2	0.858993	2	2
transcriptome_CPD	1	2	2
transcriptome_CPM	1	2	2
transcriptome_CPPED1	1	2	2
transcriptome_CPQ	1	2	2
transcriptome_CPSF6	0.999883	2	2
transcriptome_CPVL	1	2	2
transcriptome_CR1	1	2	2
transcriptome_CRAT	0.999944	2	2
transcriptome_CREB3L4	0.820909	2	2
transcriptome_CREB5	1	2	2
transcriptome_CREBRF	0.932655	2	2
transcriptome_CRMP1	0.99999	2	2
transcriptome_CRTAC1	0.611296	2	2
transcriptome_CRTC3	1	2	2
transcriptome_CSF3R	1	2	2
transcriptome_CSMD2	1	2	2
transcriptome_CSMD3	0.998966	2	2
transcriptome_CSNK1G3	0.999287	2	2
transcriptome_CST3	0.999519	2	2
transcriptome_CTIF	1	2	2
transcriptome_CTNND2	0.999991	2	2
transcriptome_CTSC	1	2	2
transcriptome_CUBN	1	2	2
transcriptome_CUL1	0.941402	2	2
transcriptome_CUX1	0.982284	2	2
transcriptome_CUX2	1	2	2
transcriptome_CX3CR1	0.999942	2	2
transcriptome_CYBB	0.999998	2	2
transcriptome_CYFIP1	0.902967	2	2
transcriptome_CYSTM1	0.999969	2	2
transcriptome_CYTH3	1	2	2
transcriptome_DAB2	0.999567	2	2
transcriptome_DAG1	1	2	2
transcriptome_DCAF16	0.862386	2	2
transcriptome_DCAF7	0.999272	2	2
transcriptome_DCP2	1	2	2
transcriptome_DDAH2	0.998231	2	2
transcriptome_DDB1	1	2	2
transcriptome_DDRGK1	0.999987	2	2
transcriptome_DDX20	1	2	2
transcriptome_DDX52	0.999998	2	2
transcriptome_DDX60	1	2	2
transcriptome_DDX60L	0.686535	2	2
transcriptome_DEDD2	0.900272	2	2
transcriptome_DHX34	0.999994	2	2
transcriptome_DHX36	1	2	2
transcriptome_DIP2B	1	2	2
transcriptome_DIP2C	1	2	2
transcriptome_DLAT	0.999999	2	2
transcriptome_DLG1	1	2	2
transcriptome_DLGAP2	1	2	2
transcriptome_DMPK	0.999998	2	2
transcriptome_DMTN	1	2	2
transcriptome_DMXL1	1	2	2
transcriptome_DNAH1	1	2	2
transcriptome_DNAH12	1	2	2
transcriptome_DNAH8	1	2	2
transcriptome_DNAH9	0.99954	2	2
transcriptome_DNAJB6	1	2	2
transcriptome_DNAJC10	1	2	2
transcriptome_DNAJC7	1	2	2
transcriptome_DNM2	1	2	2
transcriptome_DOCK11	1	2	2
transcriptome_DOCK2	1	2	2
transcriptome_DOCK3	1	2	2
transcriptome_DOCK5	1	2	2
transcriptome_DOCK6	1	2	2
transcriptome_DOCK7	1	2	2
transcriptome_DOCK8	0.887731	2	2
transcriptome_DOCK9	1	2	2
transcriptome_DOK3	1	2	2
transcriptome_DOK4	0.986091	2	2
transcriptome_DSCAM	0.998424	2	2
transcriptome_DSCAML1	1	2	2
transcriptome_DST	1	2	2
transcriptome_DTHD1	1	2	2
transcriptome_DTNA	0.956169	2	2
transcriptome_DTX3L	1	2	2
transcriptome_DYNC1H1	1	2	2
transcriptome_DYRK1A	0.992319	2	2
transcriptome_DYSF	1	2	2
transcriptome_DZIP3	0.997939	2	2
transcriptome_EBF1	1	2	2
transcriptome_ECD	0.906683	2	2
transcriptome_EDC4	1	2	2
transcriptome_EFHC1	0.999856	2	2
transcriptome_EFTUD2	1	2	2
transcriptome_EHD4	1	2	2
transcriptome_EIF3F	1	2	2
transcriptome_EIF4EBP2	1	2	2
transcriptome_EIF4G3	0.998896	2	2
transcriptome_ELAC2	1	2	2
transcriptome_ELAVL1	1	2	2
transcriptome_ELL3	0.988191	2	2
transcriptome_ELMO1	1	2	2
transcriptome_ELOVL5	1	2	2
transcriptome_EMP3	0.987126	2	2
transcriptome_ENGASE	0.999411	2	2
transcriptome_ENO4	0.999998	2	2
transcriptome_ENTPD4	1	2	2
transcriptome_EOGT	0.987653	2	2
transcriptome_EOMES	1	2	2
transcriptome_EP300	1	2	2
transcriptome_EP400	1	2	2
transcriptome_EPG5	1	2	2
transcriptome_EPGN	0.994884	2	2
transcriptome_EPHA4	1	2	2
transcriptome_EPM2AIP1	1	2	2
transcriptome_EPN1	1	2	2
transcriptome_EPS15	0.894071	2	2
transcriptome_ERBB3	0.831751	2	2
transcriptome_ERGIC1	0.969454	2	2
transcriptome_ERI3	1	2	2
transcriptome_ERICH1	0.999682	2	2
transcriptome_ETF1	0.993144	2	2
transcriptome_ETV6	1	2	2
transcriptome_EWSR1	0.877478	2	2
transcriptome_F11R	1	2	2
transcriptome_F2R	0.999954	2	2
transcriptome_F5	1	2	2
transcriptome_FAM120B	0.963378	2	2
transcriptome_FAM120C	0.997943	2	2
transcriptome_FAM124A	1	2	2
transcriptome_FAM168B	0.999966	2	2
transcriptome_FAM199X	1	2	2
transcriptome_FAM20B	0.999973	2	2
transcriptome_FAM214A	0.999325	2	2
transcriptome_FAM217B	0.86323	2	2
transcriptome_FAM219A	1	2	2
transcriptome_FAM222B	1	2	2
transcriptome_FAM228B	0.786203	2	2
transcriptome_FANCD2	1	2	2
transcriptome_FANCM	1	2	2
transcriptome_FBN3	1	2	2
transcriptome_FBXL19	1	2	2
transcriptome_FBXL20	1	2	2
transcriptome_FBXL5	1	2	2
transcriptome_FCGBP	1	2	2
transcriptome_FCN1	0.902107	2	2
transcriptome_FEN1	0.999977	2	2
transcriptome_FER1L5	0.710506	2	2
transcriptome_FERMT2	0.999999	2	2
transcriptome_FGD4	1	2	2
transcriptome_FGD6	1	2	2
transcriptome_FGF7	1	2	2
transcriptome_FGR	0.982483	2	2
transcriptome_FIBP	0.997926	2	2
transcriptome_FKBP5	1	2	2
transcriptome_FKBP8	0.999997	2	2
transcriptome_FLAD1	0.923118	2	2
transcriptome_FLOT2	1	2	2
transcriptome_FLT1	1	2	2
transcriptome_FLT4	1	2	2
transcriptome_FMN1	1	2	2
transcriptome_FNBP4	1	2	2
transcriptome_FNIP1	1	2	2
transcriptome_FOSL2	0.977806	2	2
transcriptome_FOXP4	1	2	2
transcriptome_FRAS1	1	2	2
transcriptome_FRMD3	1	2	2
transcriptome_FRMD4B	1	2	2
transcriptome_FRS2	1	2	2
transcriptome_FRYL	1	2	2
transcriptome_FSD1L	0.99998	2	2
transcriptome_FURIN	0.999981	2	2
transcriptome_FYTTD1	0.999341	2	2
transcriptome_GAA	0.995861	2	2
transcriptome_GABBR1	0.999997	2	2
transcriptome_GAK	1	2	2
transcriptome_GALNT6	1	2	2
transcriptome_GANAB	1	2	2
transcriptome_GANC	0.999998	2	2
transcriptome_GAPVD1	0.969552	2	2
transcriptome_GAS7	0.999905	2	2
transcriptome_GATAD2B	0.996887	2	2
transcriptome_GCNT2	1	2	2
transcriptome_GDAP2	1	2	2
transcriptome_GEMIN5	1	2	2
transcriptome_GID8	0.815145	2	2
transcriptome_GIGYF2	1	2	2
transcriptome_GJB4	1	2	2
transcriptome_GK5	1	2	2
transcriptome_GLT8D2	1	2	2
transcriptome_GLUL	0.801194	2	2
transcriptome_GNAI3	1	2	2
transcriptome_GNAO1	1	2	2
transcriptome_GNG2	0.776735	2	2
transcriptome_GNL3	1	2	2
transcriptome_GNL3L	1	2	2
transcriptome_GOLGA1	0.999997	2	2
transcriptome_GOLGB1	0.999943	2	2
transcriptome_GOSR1	0.999913	2	2
transcriptome_GP5	1	2	2
transcriptome_GPATCH2L	1	2	2
transcriptome_GPATCH8	1	2	2
transcriptome_GPBP1L1	1	2	2
transcriptome_GPD2	1	2	2
transcriptome_GPI	0.973161	2	2
transcriptome_GPR179	0.999914	2	2
transcriptome_GPR62	0.856235	2	2
transcriptome_GPSM3	0.999989	2	2
transcriptome_GRAMD1B	1	2	2
transcriptome_GRAP	0.905926	2	2
transcriptome_GRIA3	0.9846	2	2
transcriptome_GRIPAP1	0.936876	2	2
transcriptome_GRK4	1	2	2
transcriptome_GRM7	1	2	2
transcriptome_GRN	0.997932	2	2
transcriptome_GSG1L	1	2	2
transcriptome_HAUS6	0.999356	2	2
transcriptome_HBS1L	1	2	2
transcriptome_HCLS1	1	2	2
transcriptome_HDAC2	0.996559	2	2
transcriptome_HDAC9	1	2	2
transcriptome_HDC	0.998937	2	2
transcriptome_HEATR5A	1	2	2
transcriptome_HEATR9	1	2	2
transcriptome_HELZ	1	2	2
transcriptome_HERC1	1	2	2
transcriptome_HERC3	1	2	2
transcriptome_HERPUD1	1	2	2
transcriptome_HIC2	1	2	2
transcriptome_HIF1A	1	2	2
transcriptome_HIF3A	0.999996	2	2
transcriptome_HIP1	1	2	2
transcriptome_HIPK2	1	2	2
transcriptome_HIVEP3	1	2	2
transcriptome_HK1	0.994391	2	2
transcriptome_HLA-DOA	1	2	2
transcriptome_HLX	1	2	2
transcriptome_HM13	0.999476	2	2
transcriptome_HMCN1	0.995804	2	2
transcriptome_HMGXB3	0.677194	2	2
transcriptome_HNRNPA2B1	0.999894	2	2
transcriptome_HNRNPL	1	2	2
transcriptome_HPS3	1	2	2
transcriptome_HPS4	1	2	2
transcriptome_HSPA4L	0.540079	2	2
transcriptome_HSPA5	1	2	2
transcriptome_HSPA9	1	2	2
transcriptome_HTT	1	2	2
transcriptome_HYDIN	1	2	2
transcriptome_ICA1	0.999733	2	2
transcriptome_IER5L	0.9643	2	2
transcriptome_IFIT3	1	2	2
transcriptome_IFIT5	1	2	2
transcriptome_IGF1R	1	2	2
transcriptome_IGF2BP2	1	2	2
transcriptome_IGF2R	1	2	2
transcriptome_IGLL5	1	2	2
transcriptome_IGSF22	1	2	2
transcriptome_IKZF4	1	2	2
transcriptome_IL12RB1	1	2	2
transcriptome_IL13RA1	1	2	2
transcriptome_IL17RA	0.999944	2	2
transcriptome_IL2RG	0.999997	2	2
transcriptome_INO80C	0.998509	2	2
transcriptome_INPP4A	0.999998	2	2
transcriptome_INPP5B	1	2	2
transcriptome_INPP5K	0.999928	2	2
transcriptome_INPPL1	1	2	2
transcriptome_INSRR	0.916715	2	2
transcriptome_INTS2	1	2	2
transcriptome_INTS8	1	2	2
transcriptome_IP6K2	1	2	2
transcriptome_IPMK	0.999431	2	2
transcriptome_IPO5	1	2	2
transcriptome_IQGAP1	1	2	2
transcriptome_IQGAP3	1	2	2
transcriptome_IQSEC1	1	2	2
transcriptome_IRAK3	1	2	2
transcriptome_IREB2	1	2	2
transcriptome_IRF4	1	2	2
transcriptome_IRGQ	1	2	2
transcriptome_ITCH	0.962032	2	2
transcriptome_ITGA3	1	2	2
transcriptome_ITGA5	1	2	2
transcriptome_ITGAE	0.996562	2	2
transcriptome_ITGAL	1	2	2
transcriptome_ITGAX	0.997637	2	2
transcriptome_ITGB3	0.999946	2	2
transcriptome_ITGB8	1	2	2
transcriptome_ITPRIPL2	1	2	2
transcriptome_ITSN2	1	2	2
transcriptome_IWS1	0.999999	2	2
transcriptome_JADE2	1	2	2
transcriptome_JAK3	1	2	2
transcriptome_JAKMIP3	0.999994	2	2
transcriptome_JDP2	1	2	2
transcriptome_JMJD1C	0.998315	2	2
transcriptome_KALRN	1	2	2
transcriptome_KANK1	1	2	2
transcriptome_KANSL1	1	2	2
transcriptome_KAT2A	1	2	2
transcriptome_KAT6B	1	2	2
transcriptome_KAT7	0.952734	2	2
transcriptome_KAZN	1	2	2
transcriptome_KCMF1	1	2	2
transcriptome_KCNC3	1	2	2
transcriptome_KCNH4	1	2	2
transcriptome_KCNIP2	0.993989	2	2
transcriptome_KCNMA1	0.999999	2	2
transcriptome_KCNQ3	1	2	2
transcriptome_KDM2A	1	2	2
transcriptome_KDM3B	1	2	2
transcriptome_KDM5B	1	2	2
transcriptome_KIAA0895L	0.999999	2	2
transcriptome_KIAA0930	1	2	2
transcriptome_KIDINS220	0.952576	2	2
transcriptome_KIF13A	1	2	2
transcriptome_KIF1A	1	2	2
transcriptome_KIF20B	0.998928	2	2
transcriptome_KIF21B	0.993508	2	2
transcriptome_KIF3B	1	2	2
transcriptome_KIF5C	1	2	2
transcriptome_KLC4	0.99975	2	2
transcriptome_KLF12	1	2	2
transcriptome_KLF3	1	2	2
transcriptome_KLHDC8A	1	2	2
transcriptome_KLHL22	1	2	2
transcriptome_KPNA3	1	2	2
transcriptome_KPNA6	1	2	2
transcriptome_KRBA1	1	2	2
transcriptome_KSR2	1	2	2
transcriptome_KTN1	1	2	2
transcriptome_LAMP2	1	2	2
transcriptome_LARP4	1	2	2
transcriptome_LARS2	1	2	2
transcriptome_LBR	1	2	2
transcriptome_LCOR	1	2	2
transcriptome_LCT	1	2	2
transcriptome_LDB3	1	2	2
transcriptome_LDLR	1	2	2
transcriptome_LEPROT	1	2	2
transcriptome_LETM1	0.517262	2	2
transcriptome_LGALSL	1	2	2
transcriptome_LIG1	1	2	2
transcriptome_LILRB4	1	2	2
transcriptome_LIMA1	1	2	2
transcriptome_LIMK1	0.999906	2	2
transcriptome_LIN7C	0.861325	2	2
transcriptome_LIPM	0.999968	2	2
transcriptome_LIPT1	0.99555	2	2
transcriptome_LIX1L	1	2	2
transcriptome_LMLN	1	2	2
transcriptome_LPCAT1	1	2	2
transcriptome_LPGAT1	1	2	2
transcriptome_LPIN1	1	2	2
transcriptome_LPP	1	2	2
transcriptome_LPXN	1	2	2
transcriptome_LRBA	1	2	2
transcriptome_LRCH4	1	2	2
transcriptome_LRP1	1	2	2
transcriptome_LRPPRC	1	2	2
transcriptome_LRRC27	1	2	2
transcriptome_LRRC58	1	2	2
transcriptome_LRRC8A	0.99999	2	2
transcriptome_LSG1	1	2	2
transcriptome_LSM8	1	2	2
transcriptome_LTB4R	0.998854	2	2
transcriptome_LY6G5C	1	2	2
transcriptome_LYAR	0.721585	2	2
transcriptome_LYN	1	2	2
transcriptome_LYRM1	0.8078	2	2
transcriptome_MACF1	1	2	2
transcriptome_MAML1	0.889714	2	2
transcriptome_MAML2	1	2	2
transcriptome_MAP1A	0.999947	2	2
transcriptome_MAP4K4	0.959169	2	2
transcriptome_MAPK10	1	2	2
transcriptome_MAPK15	1	2	2
transcriptome_MAPK8	0.97832	2	2
transcriptome_MAPKAP1	0.953841	2	2
transcriptome_MAPKBP1	1	2	2
transcriptome_MAPRE1	0.999981	2	2
transcriptome_MAPT	1	2	2
transcriptome_MARK4	1	2	2
transcriptome_MAST2	1	2	2
transcriptome_MATK	1	2	2
transcriptome_MAU2	0.62017	2	2
transcriptome_MAX	1	2	2
transcriptome_MBD1	0.999813	2	2
transcriptome_MBD2	0.999816	2	2
transcriptome_MBD5	1	2	2
transcriptome_MCTP2	1	2	2
transcriptome_MDC1	1	2	2
transcriptome_MDFIC	1	2	2
transcriptome_MDGA1	1	2	2
transcriptome_MEAF6	1	2	2
transcriptome_MED13L	1	2	2
transcriptome_MED14	1	2	2
transcriptome_MEF2D	1	2	2
transcriptome_MEGF8	1	2	2
transcriptome_MEI1	1	2	2
transcriptome_MEIS1	1	2	2
transcriptome_MEN1	0.999993	2	2
transcriptome_METTL15	1	2	2
transcriptome_METTL7A	0.707632	2	2
transcriptome_METTL9	1	2	2
transcriptome_MFAP3L	1	2	2
transcriptome_MFAP4	0.999998	2	2
transcriptome_MFN2	1	2	2
transcriptome_MFSD1	0.994055	2	2
transcriptome_MGA	0.999985	2	2
transcriptome_MGAT1	0.999831	2	2
transcriptome_MICALL1	1	2	2
transcriptome_MIER3	0.999996	2	2
transcriptome_MKLN1	1	2	2
transcriptome_MLLT1	1	2	2
transcriptome_MLLT6	1	2	2
transcriptome_MON1B	0.899249	2	2
transcriptome_MON2	0.999987	2	2
transcriptome_MORC2	1	2	2
transcriptome_MORC3	1	2	2
transcriptome_MPDU1	0.999638	2	2
transcriptome_MPEG1	0.999998	2	2
transcriptome_MPPED2	0.589158	2	2
transcriptome_MR1	1	2	2
transcriptome_MRGPRD	0.988901	2	2
transcriptome_MRPL2	0.67608	2	2
transcriptome_MS4A14	1	2	2
transcriptome_MS4A2	1	2	2
transcriptome_MS4A6A	0.999485	2	2
transcriptome_MS4A7	1	2	2
transcriptome_MSL2	0.999973	2	2
transcriptome_MSN	0.985661	2	2
transcriptome_MTMR11	1	2	2
transcriptome_MTMR6	0.999993	2	2
transcriptome_MTOR	1	2	2
transcriptome_MTR	1	2	2
transcriptome_MUC16	1	2	2
transcriptome_MUC17	1	2	2
transcriptome_MUC19	1	2	2
transcriptome_MUC2	1	2	2
transcriptome_MUC3A	0.999828	2	2
transcriptome_MUC4	1	2	2
transcriptome_MXD4	1	2	2
transcriptome_MYD88	1	2	2
transcriptome_MYH7	1	2	2
transcriptome_MYL12B	0.999993	2	2
transcriptome_MYO10	1	2	2
transcriptome_MYO1C	1	2	2
transcriptome_MYO1E	1	2	2
transcriptome_MYO1G	0.796341	2	2
transcriptome_MYO5A	1	2	2
transcriptome_MYO7B	0.93297	2	2
transcriptome_MYO9A	1	2	2
transcriptome_MYOF	1	2	2
transcriptome_MYOM1	1	2	2
transcriptome_MYSM1	1	2	2
transcriptome_N4BP2	1	2	2
transcriptome_NABP1	1	2	2
transcriptome_NAMPT	1	2	2
transcriptome_NAP1L1	0.962009	2	2
transcriptome_NAPB	0.651623	2	2
transcriptome_NAT10	1	2	2
transcriptome_NAV2	1	2	2
transcriptome_NBAS	1	2	2
transcriptome_NBPF1	1	2	2
transcriptome_NCAM1	1	2	2
transcriptome_NCKAP1L	1	2	2
transcriptome_NCOA5	1	2	2
transcriptome_NCOA6	1	2	2
transcriptome_NCOA7	1	2	2
transcriptome_NCSTN	1	2	2
transcriptome_NDST1	0.999983	2	2
transcriptome_NDST2	1	2	2
transcriptome_NDUFA1	1	2	2
transcriptome_NDUFA5	1	2	2
transcriptome_NELFE	1	2	2
transcriptome_NET1	0.999999	2	2
transcriptome_NF1	0.963358	2	2
transcriptome_NF2	1	2	2
transcriptome_NFAT5	0.999947	2	2
transcriptome_NFKBIB	1	2	2
transcriptome_NFKBIZ	0.827131	2	2
transcriptome_NHLRC2	1	2	2
transcriptome_NHS	1	2	2
transcriptome_NHSL1	0.994791	2	2
transcriptome_NID1	1	2	2
transcriptome_NIN	1	2	2
transcriptome_NIPSNAP1	1	2	2
transcriptome_NOMO3	0.983835	2	2
transcriptome_NOS1	1	2	2
transcriptome_NOX1	1	2	2
transcriptome_NPTN	1	2	2
transcriptome_NR1H2	0.977838	2	2
transcriptome_NR1I3	0.999998	2	2
transcriptome_NR4A2	0.999998	2	2
transcriptome_NREP	1	2	2
transcriptome_NRXN3	1	2	2
transcriptome_NSL1	1	2	2
transcriptome_NSUN4	0.990479	2	2
transcriptome_NTRK2	1	2	2
transcriptome_NUDCD3	1	2	2
transcriptome_NUDT16	0.999979	2	2
transcriptome_NUP155	0.999998	2	2
transcriptome_NUP160	1	2	2
transcriptome_NUP205	0.999924	2	2
transcriptome_NVL	0.999998	2	2
transcriptome_NYNRIN	1	2	2
transcriptome_OARD1	1	2	2
transcriptome_OAS3	0.999823	2	2
transcriptome_OCIAD1	1	2	2
transcriptome_ODF2L	0.998699	2	2
transcriptome_OR1J1	0.999989	2	2
transcriptome_OR52W1	1	2	2
transcriptome_OSBP	1	2	2
transcriptome_OSBPL3	1	2	2
transcriptome_OSBPL5	0.998354	2	2
transcriptome_OSGEP	1	2	2
transcriptome_OSTF1	1	2	2
transcriptome_OTOF	1	2	2
transcriptome_OTUB1	0.998862	2	2
transcriptome_OXR1	1	2	2
transcriptome_OXSR1	1	2	2
transcriptome_P2RY13	0.99925	2	2
transcriptome_PACRG	0.999889	2	2
transcriptome_PADI2	1	2	2
transcriptome_PAG1	0.999818	2	2
transcriptome_PAK1	1	2	2
transcriptome_PAPOLG	1	2	2
transcriptome_PARP1	1	2	2
transcriptome_PARP6	1	2	2
transcriptome_PARP9	1	2	2
transcriptome_PARVB	0.999841	2	2
transcriptome_PARVG	1	2	2
transcriptome_PASK	1	2	2
transcriptome_PATL2	0.999426	2	2
transcriptome_PCCB	0.999936	2	2
transcriptome_PCLO	1	2	2
transcriptome_PCMTD2	1	2	2
transcriptome_PCYT1A	1	2	2
transcriptome_PDE3A	0.988033	2	2
transcriptome_PDIA4	1	2	2
transcriptome_PDK2	0.687466	2	2
transcriptome_PDLIM5	1	2	2
transcriptome_PDPK1	1	2	2
transcriptome_PDPR	1	2	2
transcriptome_PDZD8	1	2	2
transcriptome_PEAK1	1	2	2
transcriptome_PELP1	1	2	2
transcriptome_PER2	0.999997	2	2
transcriptome_PES1	1	2	2
transcriptome_PGC	0.970227	2	2
transcriptome_PHC2	0.976578	2	2
transcriptome_PHF14	1	2	2
transcriptome_PHF2	1	2	2
transcriptome_PHF21A	1	2	2
transcriptome_PHLDB3	1	2	2
transcriptome_PHLPP1	1	2	2
transcriptome_PHLPP2	1	2	2
transcriptome_PHYHD1	0.998606	2	2
transcriptome_PI16	1	2	2
transcriptome_PI4KA	1	2	2
transcriptome_PIAS1	0.999587	2	2
transcriptome_PIGU	0.999206	2	2
transcriptome_PIK3C2B	0.999995	2	2
transcriptome_PIK3CG	0.999999	2	2
transcriptome_PIKFYVE	1	2	2
transcriptome_PIM2	1	2	2
transcriptome_PIP5K1C	0.999972	2	2
transcriptome_PLAC8	0.967813	2	2
transcriptome_PLAGL2	0.999992	2	2
transcriptome_PLB1	0.988798	2	2
transcriptome_PLCB1	1	2	2
transcriptome_PLEKHA5	1	2	2
transcriptome_PLEKHB2	1	2	2
transcriptome_PLEKHG2	1	2	2
transcriptome_PLEKHG5	1	2	2
transcriptome_PLEKHM3	1	2	2
transcriptome_PLXNA4	1	2	2
transcriptome_PML	1	2	2
transcriptome_PNMA2	1	2	2
transcriptome_PNN	1	2	2
transcriptome_POGK	0.956216	2	2
transcriptome_POLDIP3	0.918567	2	2
transcriptome_POLE	0.998378	2	2
transcriptome_POLK	1	2	2
transcriptome_POLR2F	0.957774	2	2
transcriptome_POLR3F	0.999914	2	2
transcriptome_PPCDC	1	2	2
transcriptome_PPHLN1	0.995908	2	2
transcriptome_PPIP5K2	1	2	2
transcriptome_PPM1A	1	2	2
transcriptome_PPP1R12B	1	2	2
transcriptome_PPP1R13B	1	2	2
transcriptome_PPP1R16B	1	2	2
transcriptome_PPP2R5C	0.984728	2	2
transcriptome_PPP2R5D	0.978325	2	2
transcriptome_PPP2R5E	1	2	2
transcriptome_PPP3CA	0.943775	2	2
transcriptome_PPP3R1	0.998808	2	2
transcriptome_PPP4R2	1	2	2
transcriptome_PPTC7	1	2	2
transcriptome_PRAM1	1	2	2
transcriptome_PRDM1	1	2	2
transcriptome_PRDM11	1	2	2
transcriptome_PRDM16	0.999997	2	2
transcriptome_PRDM2	1	2	2
transcriptome_PREPL	0.999847	2	2
transcriptome_PREX1	1	2	2
transcriptome_PRF1	0.996052	2	2
transcriptome_PRKACB	1	2	2
transcriptome_PRKAG2	0.999995	2	2
transcriptome_PRKCA	1	2	2
transcriptome_PRKD2	1	2	2
transcriptome_PRPF3	1	2	2
transcriptome_PSEN1	0.999971	2	2
transcriptome_PSMC2	0.909855	2	2
transcriptome_PSMD1	1	2	2
transcriptome_PTDSS1	1	2	2
transcriptome_PTK2B	1	2	2
transcriptome_PTPN1	0.999165	2	2
transcriptome_PTPN12	0.999769	2	2
transcriptome_PTPN4	1	2	2
transcriptome_PTPRO	1	2	2
transcriptome_PTPRS	1	2	2
transcriptome_PUM2	1	2	2
transcriptome_QKI	0.960841	2	2
transcriptome_QSER1	0.999922	2	2
transcriptome_R3HDM1	0.994104	2	2
transcriptome_R3HDM2	1	2	2
transcriptome_RAB11FIP4	1	2	2
transcriptome_RAB18	0.996425	2	2
transcriptome_RAB21	1	2	2
transcriptome_RAB27A	1	2	2
transcriptome_RAB29	0.999202	2	2
transcriptome_RAB3D	1	2	2
transcriptome_RAB5B	1	2	2
transcriptome_RAB5C	1	2	2
transcriptome_RAB8B	0.998795	2	2
transcriptome_RAD50	1	2	2
transcriptome_RAD54L2	1	2	2
transcriptome_RALB	1	2	2
transcriptome_RALGAPA2	1	2	2
transcriptome_RALGAPB	1	2	2
transcriptome_RALGPS2	1	2	2
transcriptome_RANBP10	0.825299	2	2
transcriptome_RANBP3	1	2	2
transcriptome_RAP1A	0.999005	2	2
transcriptome_RAP1GAP2	1	2	2
transcriptome_RAPGEF1	0.993283	2	2
transcriptome_RAPGEF2	0.91421	2	2
transcriptome_RARA	0.999695	2	2
transcriptome_RASAL2	1	2	2
transcriptome_RASGRF1	1	2	2
transcriptome_RASSF3	1	2	2
[truncated: 9,273 more rows]

## Sheet: Pathway enrichment results
Cluster 1 Transcriptomics
module_annotation	Description	p.adjust	Count	database	geneID	pathway_id	class	module
positive regulation of protein localization to cell periphery	positive regulation of protein localization to cell periphery;positive regulation of protein localization to plasma membrane;positive regulation of protein localization to membrane	0.0211535	18	GO	207/10519/25999/245812/2852/3688/4926/10857/5583/29098/391/6711/8878/25921/27113/1742/2534/3689	GO:1904377;GO:1903078;GO:1905477	GO	Other_1
Cluster 2 Transcriptomics
module_annotation	Description	p.adjust	Count	database	geneID	pathway_id	class	module
histone modification	histone modification;protein autophosphorylation;peptidyl-lysine modification;peptidyl-threonine modification;peptidyl-threonine phosphorylation;peptidyl-lysine acetylation;protein acylation;histone H2A ubiquitination;protein acetylation;internal protein amino acid acetylation;regulation of histone modification;internal peptidyl-lysine acetylation;peptidyl-tyrosine phosphorylation;peptidyl-tyrosi…	6.35607e-07	190	GO	408/546/6314/6790/26053/54880/23774/27154/221477/1107/26097/1642/151636/2033/57634/54620/57459/3066/9734/3662/55677/23338/122953/221037/284058/2648/23522/11143/22992/51780/10765/5599/8932/64769/4221/4298/4302/55167/114803/7936/4842/55611/11240/8864/5253/151987/63976/7799/5578/25865/23186/23168/23429/9739/23067/55209/83852/23450/22933/4089/10847/23512/79718/80312/200424/55809/4591/9320/23304/7874/…	GO:0016570;GO:0046777;GO:0018205;GO:0018210;GO:0018107;GO:0018394;GO:0043543;GO:0033522;GO:0006473;GO:0006475;GO:0031056;GO:0018393;GO:0018108;GO:0018212;GO:0006476;GO:0018105;GO:0006479;GO:0008213;GO:0016573;GO:2000756;GO:0018209;GO:0016571;GO:0016575;GO:0035601;GO:0070646;GO:2000758;GO:0043966;GO:0043967	GO	Other_1
regulation of protein-containing complex assembly	regulation of protein-containing complex assembly;positive regulation of protein-containing complex assembly;regulation of protein polymerization;positive regulation of protein polymerization	1.56351e-06	61	GO	25/10142/55626/84079/8874/50807/55729/637/274/23271/55832/948/55755/23332/6249/23406/23191/1739/2039/1859/2033/10979/342184/96459/54552/3059/3309/23189/225689/22919/4137/4478/2475/4615/63908/3071/51199/7376/5058/142/64857/5494/2185/5899/253260/6403/26054/22933/57606/23514/258010/6850/7099/29767/29766/129293/26146/11078/7415/7417/7429	GO:0043254;GO:0031334;GO:0032271;GO:0032273	GO	Other_2
GTPase regulator activity	GTPase regulator activity;nucleoside-triphosphatase regulator activity;guanyl-nucleotide exchange factor activity;GTPase activator activity	1.64924e-06	70	GO	23527/141/84079/116984/64411/79658/94134/57584/55160/9826/23365/9828/50650/100271715/54848/8874/408/50807/440193/1124/9265/139818/1794/1795/80005/57572/85440/81704/23348/9844/121512/55785/96459/26130/63940/8925/89781/3843/8826/128239/9922/50618/8997/4649/3071/10276/4763/23236/64857/57449/57580/57186/57148/55103/8498/5906/23108/2889/9693/9462/5923/5998/10044/23094/6654/23380/85360/23216/23102/54974	GO:0030695;GO:0060589;GO:0005085;GO:0005096	GO	Other_3
positive regulation of organelle organization	positive regulation of organelle organization;positive regulation of cytoskeleton organization;positive regulation of chromosome organization;regulation of chromosome organization;regulation of microtubule polymerization or depolymerization;regulation of microtubule cytoskeleton organization;positive regulation of microtubule polymerization or depolymerization	1.79522e-06	88	GO	25/10142/55626/55160/50807/55729/23300/546/6790/637/274/7203/22948/55755/23332/6249/246175/23191/170506/1739/1778/255324/2237/10979/342184/26354/2896/3059/3091/3181/3064/3984/225689/5599/22919/4137/57787/22880/4478/2475/3071/4771/51199/5007/5058/23236/5371/51535/2185/10111/5899/253260/83852/22933/57606/84464/23137/112574/10174/26228/8867/7014/8658/7248/7429/55187/9525/10163/9948/324/167227/54552/…	GO:0010638;GO:0051495;GO:2001252;GO:0033044;GO:0031110;GO:0070507;GO:0031112	GO	Other_4
regulation of cell development	regulation of cell development;positive regulation of cell development;regulation of cell morphogenesis;positive regulation of cell morphogenesis involved in differentiation;regulation of cell morphogenesis involved in differentiation;positive regulation of substrate adhesion-dependent cell spreading;regulation of cell shape;regulation of neurogenesis;positive regulation of neurogenesis;regulatio…	4.14538e-06	96	GO;GO;GO	25/89/84079/8874/6790/274/659/4076/55636/1523/23316/1524/23191/1601/1605/170506/57609/2039/1785/80005/85440/1826/80237/2043/50848/10979/2896/3066/9734/3091/23189/3949/3984/4067/23499/4137/1954/2475/4673/4763/4771/51199/27020/4915/56965/5139/8864/23236/91584/5530/57580/5663/5802/23011/9693/5649/6049/64218/10501/22933/4089/6692/8867/26011/10221/25893/11078/7305/51441/6900/1739/121512/55785/2268/506…	GO:0060284;GO:0010720;GO:0022604;GO:0010770;GO:0010769;GO:1900026;GO:0008360;GO:0050767;GO:0050769;GO:0051960;GO:0051962;GO:0031641	GO;GO;GO	Module 1
positive regulation of cellular component biogenesis	positive regulation of cellular component biogenesis	9.50304e-06	67	GO	25/10142/55626/324/55160/50807/55729/23300/26053/637/274/55832/948/55755/27243/23332/6249/9746/246175/23316/23191/1605/1739/1785/139818/1778/10979/342184/96459/54552/3064/3984/9448/225689/22919/4137/57787/22880/4478/2475/4615/3071/4771/51199/7376/4915/5058/51535/5578/2185/5899/253260/64218/83852/57606/84464/112574/10174/23514/6850/7099/129293/7248/7415/7429/9525/10163	GO:0044089	GO	Other_5
protein serine/threonine/tyrosine kinase activity	protein serine/threonine/tyrosine kinase activity;protein serine/threonine kinase activity;protein serine kinase activity	1.68417e-05	67	GO	22848/25/93/6790/55589/8476/51755/23097/4261/11113/1195/1456/1760/1859/2043/2065/2268/2321/2324/2580/28996/3480/3645/3718/8997/283455/3984/4067/9448/5602/225689/5599/57787/23139/4145/2475/4915/9943/5058/23178/5170/5294/200576/11040/5567/5578/25865/2185/8737/6195/23387/10290/23012/27347/6850/9344/11011/23043/54822/146057/65268/65266/659/896/2868/11213/51422	GO:0004712;GO:0004674;GO:0106310	GO	Other_6
SH3 domain binding	SH3 domain binding	1.68417e-05	27	GO	25/8038/867/11113/1785/1795/9844/2060/342184/3059/3636/4067/225689/4137/26578/5782/9444/2889/85021/9047/50944/22941/6654/8867/8871/10163/7456	GO:0017124	GO	Other_7
RHO GTPase cycle	RHO GTPase cycle;Neutrophil degranulation;Diseases of signal transduction by growth factor receptors and second messengers;Clathrin-mediated endocytosis;Transcriptional Regulation by TP53;RHOA GTPase cycle;Transcriptional activity of SMAD2/SMAD3:SMAD4 heterotrimer;STAT3 nuclear events downstream of ALK signaling;Regulation of TP53 Activity	1.7805e-05	245	Reactome	22852/116984/64411/79658/94134/57584/55160/9826/23365/9828/50650/8874/8476/1124/11113/1362/1536/23191/65992/139818/1794/1795/80005/57572/85440/81704/23348/667/10979/121512/2319/10818/8826/128239/50618/8997/57498/3895/3930/3954/4548/4649/3071/4698/10276/4810/27035/5058/79834/64857/57449/57580/2185/2889/9462/5930/23513/29843/92799/6654/23380/85360/29766/6434/9217/7415/10163/7456/147179/11060/101/22…	R-HSA-9012999;R-HSA-6798695;R-HSA-5663202;R-HSA-8856828;R-HSA-3700989;R-HSA-8980692;R-HSA-2173793;R-HSA-9701898;R-HSA-5633007	Reactome	Other_120
regulation of GTPase activity	regulation of GTPase activity;positive regulation of GTPase activity	2.74129e-05	53	GO;GO	141/116984/64411/94134/8874/50807/274/6351/1124/139818/57572/85440/81704/23348/2043/50848/2149/10979/121512/55785/26130/8826/128239/9922/9448/2475/4649/10276/4763/4915/91584/57580/2185/57186/57148/55103/5906/23108/2889/9693/9462/5923/253260/23513/23094/112574/6654/23380/85360/23216/23102/122553/7248	GO:0043087;GO:0043547	GO;GO	Module 2
ubiquitin-like protein ligase binding	ubiquitin-like protein ligase binding;ubiquitin protein ligase binding	3.20546e-05	48	GO	55626/324/408/4287/6790/9532/7917/637/843/152137/8454/65992/151636/2065/2821/3091/81502/3309/3313/83737/10128/4067/9927/55611/135138/83666/8554/5371/5567/5707/2185/5899/8737/6331/6773/23208/7185/7187/10221/4591/11078/7326/3093/29761/7874/7415/54838/7531	GO:0044389;GO:0031625	GO	Other_8
RAC1 GTPase cycle	RAC1 GTPase cycle;CDC42 GTPase cycle	5.38597e-05	42	Reactome	116984/64411/79658/94134/57584/9826/8874/8476/1124/11113/1536/23191/139818/1794/1795/80005/57572/85440/81704/23348/10979/8826/128239/8997/3895/3930/3071/4810/27035/5058/64857/57580/6654/23380/10163/7456/147179/23365/121512/23513/92799/85360	R-HSA-9013149;R-HSA-9013148	Reactome	Other_121
transcription coregulator activity	transcription coregulator activity	5.68457e-05	65	GO	25/29777/408/55729/9774/54880/9044/7832/23261/9994/8535/9425/4261/1859/2033/2130/54620/9734/28996/3662/221037/2648/23522/11143/22992/51780/10765/84458/23175/9404/9794/84441/23389/9282/166968/114803/57727/23054/135112/4793/83666/8864/5253/8554/63976/5932/23186/51773/23429/79685/9792/6599/10847/51684/79718/10915/7090/55809/9830/7706/4591/55249/83637/23613/26036	GO:0003712	GO	Other_9
actin binding	actin binding;actin filament binding	6.87535e-05	59	GO	25/22885/89/199/84168/274/1234/22837/7464/23406/23191/1605/2039/667/10979/121512/342184/8522/3059/3092/3636/8826/128239/3778/11155/51474/23499/4130/4137/4478/4625/4651/4641/4643/64005/4644/4648/4649/8736/4771/135138/29780/64098/10611/6645/23012/23345/29767/29766/7145/84951/11078/54822/7402/7429/10163/9948/7456/147179	GO:0003779;GO:0051015	GO	Other_10
cell activation involved in immune response	cell activation involved in immune response;leukocyte activation involved in immune response;myeloid cell activation involved in immune response;T cell activation involved in immune response;lymphocyte activation involved in immune response;macrophage activation involved in immune response;alpha-beta T cell differentiation;neutrophil activation involved in immune response;T cell differentiation;T…	8.52984e-05	57	GO	25/164/54518/867/930/8832/1378/1524/139818/1794/8291/8320/90342/2268/2896/3142/3594/3662/3683/3718/4035/4067/2475/4615/3071/64332/5170/5294/84106/5663/2185/5873/5914/149041/54542/64218/114836/121260/6813/6814/6850/7099/7248/7305/11006/639/101/55626/55636/2177/3111/2648/3140/57580/6654/6777/387357	GO:0002263;GO:0002366;GO:0002275;GO:0002286;GO:0002285;GO:0002281;GO:0046632;GO:0002283;GO:0030217;GO:0002292;GO:0002287;GO:0002293;GO:0042093	GO	Other_11
ATP hydrolysis activity	ATP hydrolysis activity;helicase activity	0.000110454	49	GO	9716/10973/29028/55729/344905/546/9044/7203/22948/9557/1107/55636/57680/10845/11218/11056/55601/91351/9704/170506/57697/22824/3309/3313/63971/547/9585/23046/9371/3800/22880/4643/89797/4931/200576/5701/10111/23132/8243/23137/23347/10847/126074/7415/9525/23078/64848/57634/9931	GO:0016887;GO:0004386	GO	Other_12
regulation of supramolecular fiber organization	regulation of supramolecular fiber organization;positive regulation of supramolecular fiber organization;negative regulation of supramolecular fiber organization;actin cytoskeleton reorganization;actin filament organization;actin polymerization or depolymerization;actomyosin structure organization;actin filament bundle assembly;actin filament polymerization;contractile actin filament bundle assem…	0.000114934	91	GO;GO;GO;GO	25/10142/7840/324/55160/8874/6314/274/23271/55755/11113/23332/6249/79709/23406/23191/1739/2039/1859/50848/10979/342184/3059/51763/23189/3949/51474/3984/4130/22919/4137/2475/3071/4771/51199/5058/64857/5663/2185/253260/50944/57606/4089/10174/29767/29766/11078/7248/146057/7429/10163/9948/84168/26053/8476/2252/83872/3645/4289/29780/64098/5770/26228/85360/221981/23043/7226/199/94134/408/9844/8522/3092…	GO:1902903;GO:1902905;GO:1902904;GO:0031532;GO:0007015;GO:0008154;GO:0031032;GO:0051017;GO:0030041;GO:0030038;GO:0043149;GO:0061572;GO:0032956;GO:0110053;GO:0032231;GO:0110020;GO:0051492;GO:0008064;GO:0032970	GO;GO;GO;GO	Module 3
cell-substrate adhesion	cell-substrate adhesion;cell-matrix adhesion	0.000114934	51	GO	25/89/84168/8874/4287/4059/948/1012/4680/23332/1277/50509/1601/1605/2039/1785/80005/10979/342184/2651/3675/3678/3682/3683/3687/3690/23189/9404/23499/9448/4221/4289/4585/64005/4763/4771/4811/29780/64098/79834/57580/2185/5800/10174/23380/9344/11078/54822/7248/7402/7450	GO:0031589;GO:0007160	GO	Other_13
regulation of neuron projection development	regulation of neuron projection development;dendrite development;dendrite morphogenesis;axon development;dendritic spine development;positive regulation of neuron projection development;positive regulation of dendrite morphogenesis;regulation of axon extension;regulation of dendrite development;axonogenesis;regulation of dendritic spine development;regulation of dendrite morphogenesis;neuron proj…	0.000130291	94	GO	25/84079/411/659/23271/4076/6900/1400/114788/1523/23316/23191/1601/170506/57609/1826/2033/2043/2580/2896/3066/3309/3480/3675/23189/57498/547/3984/4067/23499/4137/1954/51199/27020/4915/5058/56965/10611/91584/5530/5663/2185/5800/5802/23011/8934/5906/2889/9693/5649/6049/64218/10501/26115/55754/23043/7248/50807/1952/1501/9922/4130/50944/4891/23380/6801/9344/104/288/334/26053/55118/1605/1785/85440/574…	GO:0010975;GO:0016358;GO:0048813;GO:0061564;GO:0060996;GO:0010976;GO:0050775;GO:0030516;GO:0050773;GO:0007409;GO:0060998;GO:0048814;GO:1990138;GO:0048675	GO	Other_14
regulation of protein catabolic process	regulation of protein catabolic process;proteasome-mediated ubiquitin-dependent protein catabolic process;regulation of cellular protein catabolic process;negative regulation of protein catabolic process;proteasomal protein catabolic process;regulation of proteolysis involved in cellular protein catabolic process;regulation of ubiquitin-dependent protein catabolic process;positive regulation of c…	0.000199103	119	GO	101/23287/324/4287/6790/51582/9532/7917/54971/1471/1075/1601/1642/65992/2043/84961/26234/5045/9709/28996/11213/83737/3949/79888/4035/4130/4478/8554/5371/5663/5701/5707/2185/255488/23429/23450/22933/4089/6599/122809/51684/258010/7077/11011/91304/10221/3093/29761/8078/7874/7415/11060/10444/55139/408/10973/821/8454/54431/54620/54994/3309/84861/5527/6400/79718/83590/7706/9320/26133/7323/7326/10277/23…	GO:0042176;GO:0043161;GO:1903362;GO:0042177;GO:0010498;GO:1903050;GO:2000058;GO:1903364;GO:2000059;GO:0045732;GO:1903051;GO:1903363;GO:1903052;GO:0045862;GO:0045861;GO:0032434;GO:0036503;GO:0061136;GO:1901800;GO:1904292;GO:0032435	GO	Other_15
viral process	viral process;viral life cycle;movement in host environment;biological process involved in symbiotic interaction;entry into host;viral entry into host cell;biological process involved in interaction with host;viral gene expression;viral transcription	0.000214156	59	GO	103/104/290/9140/684/821/6351/904/1234/1604/27243/4261/23601/1378/1605/1642/8665/2033/2060/50848/2219/5045/24138/3482/51763/83737/3678/3690/3839/23633/3949/29969/4245/22879/22880/4684/4940/83666/5297/200576/8934/51773/6404/6667/7155/219931/9830/7706/7726/7342/9217/7415/9525/11060/64848/867/1524/4615/54210	GO:0016032;GO:0019058;GO:0052126;GO:0044403;GO:0044409;GO:0046718;GO:0051701;GO:0019080;GO:0019083	GO	Other_16
post-embryonic development	post-embryonic development	0.000216292	20	GO	25/93/7915/338/546/1826/26058/3482/3636/3658/10765/23515/2475/4643/4929/5326/639/5663/54542/8879	GO:0009791	GO	Other_17
regulation of telomere maintenance	regulation of telomere maintenance;telomere maintenance;telomere maintenance via telomere lengthening;positive regulation of telomere maintenance;regulation of telomere maintenance via telomere lengthening;DNA biosynthetic process;negative regulation of telomere maintenance via telomere lengthening;negative regulation of telomere maintenance;regulation of DNA biosynthetic process;RNA-templated DN…	0.000226453	47	GO;GO	546/7203/22948/167227/170506/26354/54552/3181/225689/55226/142/5371/10111/84464/7014/8658/7874/54464/56252/2237/6117/23137/9894/7011/659/23338/11143/3978/64769/4221/4931/5426/51426/25865/2185/9100/7415/367/55290/57680/2475/10621/57521/23451/6621/25850/22933	GO:0032204;GO:0000723;GO:0010833;GO:0032206;GO:1904356;GO:0071897;GO:1904357;GO:0032205;GO:2000278;GO:0006278;GO:0007004;GO:0006383;GO:0032200	GO;GO	Module 4
regulation of small GTPase mediated signal transduction	regulation of small GTPase mediated signal transduction;regulation of calcium-mediated signaling;calcium-mediated signaling	0.000281378	69	GO	25/79658/94134/57584/55160/9826/23365/9828/50650/408/26053/867/1124/9265/1785/1794/1795/81704/50848/2149/121512/9922/3675/8997/23189/9448/79109/9927/4649/10276/4763/5294/57449/57580/57186/57148/55103/23108/5923/5649/23094/6654/23380/89/493/23261/6351/1012/2065/3064/4137/2475/10725/5164/2185/123041/6850/1234/1524/1760/2039/283455/55784/5170/5530/5534/6403/219931/7226	GO:0051056;GO:0050848;GO:0019722	GO	Other_18
positive regulation of cell projection organization	positive regulation of cell projection organization	0.000284775	47	GO	25/84079/324/8874/411/23300/26053/659/4076/1523/23316/23191/170506/1785/139818/1826/2033/2043/2896/3309/3064/3480/3675/2648/57498/3984/4067/23499/4137/57787/1954/2475/51199/27020/4915/56965/91584/2185/23011/51762/5906/2889/9693/5649/55754/7429/10163	GO:0031346	GO	Other_19
positive regulation of cellular catabolic process	positive regulation of cellular catabolic process	0.000296846	57	GO	101/23287/55626/405/4287/6790/9532/9531/7917/7832/10658/246175/1075/1601/167227/65992/170506/151636/26234/5045/26058/2773/9709/3091/3064/83737/3949/4035/4478/197135/8554/11040/5663/5701/2185/5770/5899/149041/54542/255488/23034/22933/112574/122809/6829/258010/91304/27327/23112/10221/9830/7248/8078/7415/55187/51441/10444	GO:0031331	GO	Other_20
learning or memory	learning or memory;cognition;learning;memory	0.000323698	43	GO	25/10396/6310/342371/7832/1201/6900/23316/1524/1979/2033/2237/2821/3091/3064/3675/3678/2648/3949/4130/4137/23385/4763/27020/9369/4915/23236/5663/5923/5649/50944/22941/4891/6547/8867/23208/29767/7248/25946/728/55636/23191/55209	GO:0007611;GO:0050890;GO:0007612;GO:0007613	GO	Other_21
receptor-mediated endocytosis	receptor-mediated endocytosis;clathrin-dependent endocytosis	0.000358319	37	GO	22848/164/163/408/55589/718/821/867/948/1201/6900/8029/1601/1785/2060/2580/2868/146395/3092/3482/3690/50618/3949/11006/4035/85377/4289/200576/23396/23011/85021/23513/55576/6850/8867/219931/9094	GO:0006898;GO:0072583	GO	Other_22
regulation of endocytosis	regulation of endocytosis;positive regulation of endocytosis;regulation of receptor-mediated endocytosis	0.000376055	33	GO	22848/25/163/408/274/55589/718/867/948/1012/1201/1601/1785/30844/146395/3092/3690/4035/4289/3071/7376/5530/5770/23011/5869/5878/23513/26228/85439/6850/8867/23208/9094	GO:0030100;GO:0045807;GO:0048259	GO	Other_23
Cell death signalling via NRAGE, NRIF and NADE	Cell death signalling via NRAGE, NRIF and NADE;p75 NTR receptor-mediated signalling;NRAGE signals death through JNK;Death Receptor Signalling;G alpha (12/13) signalling events	0.000419379	27	Reactome	55160/9826/23365/9828/50650/100271715/54848/8874/835/121512/8997/5599/23385/10276/64857/57449/57580/5663/6654/7531/3066/4615/843/8737/23118/7185/54331	R-HSA-204998;R-HSA-193704;R-HSA-193648;R-HSA-73887;R-HSA-416482	Reactome	Other_122
exocytic process	exocytic process;exocytosis;regulated exocytosis;leukocyte degranulation;regulation of exocytosis;regulation of regulated secretory pathway	0.000530702	45	GO;GO	2039/4067/63908/9381/5663/9545/51762/5899/23513/9342/6809/6813/6814/6850/8867/54843/23025/164/8912/8911/867/8832/27243/23332/84961/2268/55327/64005/3071/5058/27445/5170/5294/23396/84106/9581/23011/5873/5906/9498/399979/23208/56900/219931/9525	GO:0140029;GO:0006887;GO:0045055;GO:0043299;GO:0017157;GO:1903305	GO;GO	Module 5
positive regulation of protein localization	positive regulation of protein localization;regulation of protein localization to nucleus	0.000619964	62	GO	18/22885/101/288/163/324/493/9531/7203/22948/1201/9746/65992/1739/151636/10979/2752/26354/54552/3059/3091/89781/3843/3675/11143/9585/54741/4035/56262/4130/5599/4137/57787/4478/4641/8736/27020/7376/5007/142/83666/5170/5494/5663/8934/6526/6809/23208/7099/55754/7226/7305/7323/7429/7531/948/11006/29969/4763/4771/4931/51684	GO:1903829;GO:1900180	GO	Other_24
protein polymerization	protein polymerization	0.000644409	39	GO	25/199/10142/55626/8874/274/23271/55755/55125/27243/23332/6249/23406/23191/1739/2039/1859/342184/8522/3059/23189/22919/4137/2475/3071/51199/5058/64857/57580/2185/253260/57606/29767/29766/11078/55761/3093/7417/7429	GO:0051258	GO	Other_25
negative regulation of catabolic process	negative regulation of catabolic process;negative regulation of cellular catabolic process	0.00093708	43	GO;GO	29974/32/89/493/51582/7917/54971/64784/1471/65992/9704/170506/1994/2043/5045/8925/28996/11213/84861/10128/4130/2475/4615/51594/5294/5371/5663/23429/23450/22933/8604/81892/4089/6599/51684/258010/23118/7077/11011/7248/29761/7874/51538	GO:0009895;GO:0031330	GO;GO	Module 6
regulation of response to biotic stimulus	regulation of response to biotic stimulus;negative regulation of response to biotic stimulus;regulation of innate immune response	0.00137304	45	GO;GO	101/103/164/9140/948/1604/1378/55601/151636/2033/2219/2268/2896/3594/11213/83737/55646/4067/23005/3140/7376/4940/5058/83666/5225/10621/5578/5770/23369/6397/5272/22933/114836/121260/6773/6777/6850/23208/7099/7187/26146/10221/7305/3093/51441	GO:0002831;GO:0002832;GO:0045088	GO;GO	Module 7
cytoskeleton-dependent intracellular transport	cytoskeleton-dependent intracellular transport;establishment of vesicle localization;establishment of organelle localization;endosomal transport;vesicle cytoskeletal trafficking;axonal transport;nucleocytoplasmic transport;nuclear transport;axo-dendritic transport;transport along microtubule;cytosolic transport;organelle transport along microtubule;microtubule-based transport;endocytic recycling;…	0.00147121	128	GO	23287/57584/9531/440193/1201/667/1778/2319/3091/3064/63971/547/9371/3800/10128/4130/4137/4651/4641/4643/64005/4644/4648/23011/26115/7014/26146/22906/66008/25893/27243/23332/1785/225689/5663/5873/23513/9342/8867/23208/55773/9525/867/8832/55755/1060/1739/85440/2268/55341/4067/5170/5294/55153/6813/6850/23527/7840/84079/9907/54520/30844/57724/2060/9527/56850/25938/50618/54741/85377/200576/9581/84440/…	GO:0030705;GO:0051650;GO:0051656;GO:0016197;GO:0099518;GO:0098930;GO:0006913;GO:0051169;GO:0008088;GO:0010970;GO:0016482;GO:0072384;GO:0099111;GO:0032456;GO:0008333	GO	Other_26
regulation of cell-substrate adhesion	regulation of cell-substrate adhesion;positive regulation of cell adhesion;positive regulation of cell-substrate adhesion;positive regulation of cell-matrix adhesion;regulation of cell-matrix adhesion	0.00147883	63	GO	25/8874/4287/948/1012/4680/23332/1277/1601/1605/2039/1785/80005/10979/342184/2651/3675/3678/23189/23499/9448/4221/4763/4771/4811/79834/57580/2185/5800/11078/7248/7402/101/199/55626/288/54518/1604/1378/9265/81704/2043/50848/2319/3111/3142/3594/3718/11006/4067/4651/3071/10725/64332/5530/5578/25865/5914/6403/10326/6777/6809/6850	GO:0010810;GO:0045785;GO:0010811;GO:0001954;GO:0001952	GO	Other_27
vesicle localization	vesicle localization	0.00165852	29	GO	27243/23332/1201/1785/1778/3064/63971/547/9371/3800/225689/4641/4643/64005/4644/4648/27445/5294/5663/5873/23513/9342/8867/23208/26115/55773/22906/66008/9525	GO:0051648	GO	Other_28
cellular response to heat	cellular response to heat;response to heat;regulation of cellular response to heat	0.00187371	18	GO	4287/9531/26973/170506/10049/7266/2033/3066/4067/4137/2475/4763/10569/7415/7531/1361/4842/7226	GO:0034605;GO:0009408;GO:1900034	GO	Other_29
regulation of mRNA metabolic process	regulation of mRNA metabolic process;regulation of mRNA processing;mRNA processing;regulation of mRNA splicing, via spliceosome;positive regulation of mRNA metabolic process	0.00202712	66	GO	29974/7832/904/10658/10659/246175/11052/167227/9704/170506/1859/1994/26058/3181/3191/55677/4615/51594/7936/197135/5578/23369/9444/125950/55147/5935/10181/9939/149041/54542/23034/10262/283375/6431/6829/27327/23112/6434/51441/103/104/9716/51755/11218/11319/9343/25929/51691/64895/5411/151987/9129/5930/64062/55131/55285/10180/23248/10946/23451/23450/10569/8189/10915/51729/23091	GO:1903311;GO:0050684;GO:0006397;GO:0048024;GO:1903313	GO	Other_30
cellular component disassembly	cellular component disassembly;protein-containing complex disassembly;regulation of protein-containing complex disassembly;regulation of protein depolymerization;protein depolymerization	0.00204415	54	GO	101/9507/55626/324/444/9140/55102/6314/718/23271/27243/23332/1201/1471/1524/65992/162989/2039/57724/2043/2107/5045/2580/3091/3064/3480/9922/11213/3920/51474/128077/23175/987/4035/4130/9448/9927/63908/5578/6599/9342/11198/8867/29767/29766/25893/11078/146057/51506/7415/7429/55187/9525/9948	GO:0022411;GO:0032984;GO:0043244;GO:1901879;GO:0051261	GO	Other_31
vacuolar transport	vacuolar transport;lysosomal transport	0.00222952	25	GO	164/411/9114/274/27243/1201/151636/57724/2580/2896/3482/63971/3920/54741/4035/22879/81609/219931/22906/7415/23230/55187/23339/27072/9525	GO:0007034;GO:0007041	GO	Other_32
regulation of cellular component size	regulation of cellular component size;regulation of cell size;regulation of anatomical structure size	0.00227681	48	GO;GO	25/274/659/11113/1201/6900/23406/23191/57609/1739/2039/1785/1826/342184/3059/128239/23189/3778/51474/3984/56262/23499/4137/1954/4478/2475/3071/64857/91584/2185/5802/23011/23108/253260/6049/57521/64218/10501/29767/29766/11078/7248/7429/9948/80005/2149/4842/8864	GO:0032535;GO:0008361;GO:0090066	GO;GO	Module 8
regulation of microtubule-based process	regulation of microtubule-based process;centriole replication;regulation of centrosome cycle;centriole assembly;centrosome cycle;microtubule polymerization or depolymerization;microtubule organizing center organization;centrosome duplication;regulation of centriole replication;regulation of centrosome duplication	0.00306094	41	GO;GO	25/10142/7840/324/8874/6314/6790/23271/117144/55755/79959/27243/26973/23332/6249/1778/1859/2648/23499/4130/225689/22919/4137/57787/55226/51199/5058/26054/57606/26146/4591/25893/146057/9525/26005/55125/116840/1107/54875/54801/9371	GO:0032886;GO:0007099;GO:0046605;GO:0098534;GO:0007098;GO:0031109;GO:0031023;GO:0051298;GO:0046599;GO:0010824	GO;GO	Module 9
myeloid leukocyte mediated immunity	myeloid leukocyte mediated immunity;regulation of myeloid leukocyte mediated immunity	0.00322451	19	GO;GO	718/867/8832/1524/170506/2268/4067/4615/5170/5294/84106/5272/26228/6813/6814/6850/54210/7305/9948	GO:0002444;GO:0002886	GO;GO	Module 10
regulation of microtubule polymerization	regulation of microtubule polymerization;positive regulation of microtubule polymerization;microtubule polymerization	0.00323695	14	GO;GO	25/10142/8874/23271/55755/23332/6249/1859/22919/4137/51199/5058/57606/55125	GO:0031113;GO:0031116;GO:0046785	GO;GO	Module 11
tubulin binding	tubulin binding;microtubule binding	0.00384698	47	GO	23287/7840/324/8874/23271/440193/22948/55755/23332/6249/1605/57609/1785/667/114327/342184/54801/3064/282973/63971/547/9585/23046/9371/3800/10128/4067/23499/4130/9448/22919/4137/57787/23139/51199/135138/5058/65055/151393/57519/23208/26146/146057/440307/9654/9217/27072	GO:0015631;GO:0008017	GO	Other_33
wound healing	wound healing	0.00387678	50	GO	18/50808/2683/221477/948/27243/23332/1192/1277/1289/1361/1605/2039/667/8291/2065/50848/2149/2153/90342/10979/9158/2814/3091/89781/3678/3690/221037/23189/4067/23499/2475/26509/4763/5058/5294/5530/5578/5873/23513/6403/5265/4089/6431/6814/6850/23208/7099/7429/7450	GO:0042060	GO	Other_34
cytoskeletal motor activity	cytoskeletal motor activity;microtubule motor activity	0.00400028	20	GO	25981/201625/1769/1770/1778/63971/547/9585/23046/9371/3800/4625/4651/4641/4643/64005/4644/4648/4649/57519	GO:0003774;GO:0003777	GO	Other_35
regulation of transcription by RNA polymerase III	regulation of transcription by RNA polymerase III;positive regulation of DNA-templated transcription, elongation	0.00421405	16	GO	367/55290/57680/170506/2475/10621/57521/23451/25850/904/51755/80237/11143/11198/6829/10915	GO:0006359;GO:0032786	GO	Other_36
regulation of protein serine/threonine kinase activity	regulation of protein serine/threonine kinase activity;positive regulation of protein serine/threonine kinase activity;positive regulation of protein kinase activity;positive regulation of peptidyl-tyrosine phosphorylation;positive regulation of kinase activity	0.00622088	75	GO;GO	25/2180/101/324/493/659/894/896/645121/904/219771/51755/55755/26973/1601/255324/2043/10979/2321/3064/51763/3843/8826/11213/4067/4221/4763/5058/5294/51422/5663/2185/5770/5899/9693/253260/57521/6547/6654/6850/9344/9894/7099/10221/93/1605/1739/1795/2065/3690/2475/3071/5170/5906/5649/26228/23118/9094/948/30844/2252/3059/3066/3678/5007/83666/55626/930/2268/2324/3480/3645/4137/4915/10111	GO:0071900;GO:0071902;GO:0045860;GO:0050731;GO:0033674	GO;GO	Module 12
nuclear-transcribed mRNA catabolic process	nuclear-transcribed mRNA catabolic process;RNA catabolic process;mRNA catabolic process	0.00637488	35	GO	29974/26523/7832/246175/9811/167227/9704/170506/23644/2107/51594/197135/9939/149041/54542/23034/27327/23112/65110/54464/10658/162989/60528/1994/2237/26058/10128/4615/131870/5578/23369/146857/81892/51441/51538	GO:0000956;GO:0006401;GO:0006402	GO	Other_37
vesicle organization	vesicle organization	0.00637488	38	GO	84519/84079/164/27243/1201/8291/2060/2149/90342/2773/9527/89781/63971/225689/5007/200576/5873/8934/5869/51762/54809/10427/22872/25956/9342/399979/5552/6809/8867/23208/23025/9217/23339/27072/9525/23355/9839/25946	GO:0016050	GO	Other_38
B cell homeostasis	B cell homeostasis;lymphocyte homeostasis	0.00647934	11	GO	25/139818/3091/4067/3071/149041/54542/6654/23495/3718/6777	GO:0001782;GO:0002260	GO	Other_39
myeloid leukocyte activation	myeloid leukocyte activation;microglial cell activation;macrophage activation	0.00661185	31	GO	199/728/867/8832/64784/1075/1524/1794/8291/90342/2268/2896/3662/3696/3949/11006/4067/4137/4615/5170/5294/84106/57580/5663/26228/6813/6814/6850/23208/7099/7305	GO:0002274;GO:0001774;GO:0042116	GO	Other_40
protein stabilization	protein stabilization;regulation of protein stability	0.00678047	36	GO	29974/22848/55729/9532/9531/7917/7203/22948/83548/2033/2043/2319/2896/3092/89781/3920/64747/23515/11040/23011/6400/126074/9894/7248/10103/7305/7874/444/6790/440193/65992/54552/3064/2648/4771/55031	GO:0050821;GO:0031647	GO	Other_41
phosphatidylinositol phosphate 5-phosphatase activity	phosphatidylinositol phosphate 5-phosphatase activity;phosphatidylinositol phosphate phosphatase activity;phosphatidylinositol bisphosphate phosphatase activity;phosphatidylinositol-4,5-bisphosphate phosphatase activity	0.00679353	9	GO	3633/51763/3636/200576/8867/8871/3631/10903/9107	GO:0034595;GO:0052866;GO:0034593;GO:0106019	GO	Other_42
maintenance of location	maintenance of location;maintenance of location in cell	0.00692086	40	GO	25/32/10142/288/338/57584/718/1234/930/948/8760/55636/2149/2548/2814/3098/3309/3064/3690/3954/4067/23515/4793/4842/7376/5170/5371/5663/2185/6261/6646/5552/6777/51684/23345/219931/7226/23230/55187/7529	GO:0051235;GO:0051651	GO	Other_43
histone deacetylase binding	histone deacetylase binding	0.00725792	21	GO	54880/23468/11218/170506/3066/9734/3091/2648/84458/5599/4209/166968/142/639/5914/23314/22933/6667/7155/7529/7531	GO:0042826	GO	Other_44
phagocytosis	phagocytosis;vesicle-mediated transport to the plasma membrane;vesicle-mediated transport in synapse;synaptic vesicle cycle;synaptic vesicle recycling	0.00736663	75	GO	25/199/311/94134/718/948/1201/1785/1794/8291/9844/2219/90342/2268/100423062/3561/3683/3690/3949/3984/4035/55646/4067/4615/64005/3071/5058/200576/23396/5873/5914/10326/26228/6850/23208/7099/7305/286046/23527/288/84079/54520/30844/57724/2060/56850/63971/23499/85377/114879/9581/84440/23513/81609/6809/9559/23339/274/821/23191/84961/2580/146395/50618/63908/9381/27445/5663/5906/9498/9342/85439/8867/887…	GO:0006909;GO:0098876;GO:0099003;GO:0099504;GO:0036465	GO	Other_45
SUMOylation	SUMOylation;SUMO E3 ligases SUMOylate target proteins	0.00746553	31	Reactome	367/6790/9994/8535/23468/1107/2033/3066/28996/4152/9656/7376/4929/9631/23279/23165/142/1912/8554/5371/5914/6117/6256/6304/23314/29843/205564/8243/23137/23512/7155	R-HSA-2990846;R-HSA-3108232	Reactome	Other_123
glial cell activation	glial cell activation;neuroinflammatory response;leukocyte activation involved in inflammatory response	0.00781282	13	GO;GO	199/728/1075/1524/2896/3949/4035/4137/5663/26228/23208/7305/4615	GO:0061900;GO:0150076;GO:0002269	GO;GO	Module 13
cell-substrate junction organization	cell-substrate junction organization	0.00867508	17	GO	25/89/8874/23332/2039/667/10979/342184/9922/3678/23499/9448/79834/2185/51762/9344/7248	GO:0150115	GO	Other_46
cold-induced thermogenesis	cold-induced thermogenesis;regulation of cold-induced thermogenesis;temperature homeostasis;positive regulation of cold-induced thermogenesis;adaptive thermogenesis	0.00890811	24	GO;GO	2180/89/93/51094/7840/324/948/85440/1778/3480/3662/283455/23175/9927/7376/8864/51316/63976/9673/6850/7090/7099/18/7226	GO:0106106;GO:0120161;GO:0001659;GO:0120162;GO:1990845	GO;GO	Module 14
synapse organization	synapse organization	0.00896061	47	GO	25/288/323/718/728/4076/1201/9746/6900/1501/23316/1524/23191/1605/170506/1739/1760/1826/2043/2149/56850/3480/3675/547/4137/266727/27020/4915/27445/10611/5663/5800/5802/8934/5649/54549/64218/55209/50944/22941/6547/5552/26115/7248/23025/7415/10163	GO:0050808	GO	Other_47
receptor localization to synapse	receptor localization to synapse;protein localization to synapse;regulation of receptor localization to synapse;regulation of protein localization to synapse;protein localization to cell junction	0.00909562	19	GO	1605/1739/56850/9371/3800/27020/5906/5649/23513/6809/7305/51304/9746/4130/4137/27445/50944/50848/10979	GO:0097120;GO:0035418;GO:1902683;GO:1902473;GO:1902414	GO	Other_48
sodium ion transmembrane transport	sodium ion transmembrane transport;sodium ion transport	0.00909723	30	GO;GO	288/493/495/8912/8911/1739/1785/4842/6331/123041/10568/9498/388662/54716/6533/6536/6547/285335/7871/27347/219931/7226/7402/65268/65266/29099/1760/4302/6526/6527	GO:0035725;GO:0006814	GO;GO	Module 15
regulation of modification of synaptic structure	regulation of modification of synaptic structure	0.00909723	5	GO	25/1201/23191/2043/56850	GO:1905244	GO	Other_49
phospholipid binding	phospholipid binding;phosphatidylinositol-3,4,5-trisphosphate binding;phosphatidylinositol binding;phosphatidylinositol phosphate binding	0.0112949	53	GO	311/338/116984/64411/50807/55102/274/27243/9265/8291/29924/90342/10979/57476/3092/8826/79109/4137/85377/4651/4643/64005/26509/4763/5007/114879/23178/27445/5130/128869/5287/23236/54477/55041/57580/9693/79685/26751/112574/399979/81609/92017/26228/23208/54843/219931/23025/7417/7429/57590/23001/54877/23503	GO:0005543;GO:0005547;GO:0035091;GO:1901981	GO	Other_50
myeloid cell differentiation	myeloid cell differentiation;erythrocyte differentiation;regulation of hematopoietic progenitor cell differentiation;regulation of hematopoietic stem cell differentiation;hematopoietic progenitor cell differentiation;myeloid cell development	0.0113345	58	GO	103/405/23774/23601/4850/1441/2039/2033/3059/3091/28996/3313/3658/3662/3696/3718/11143/3930/11006/55646/4067/4211/2475/3071/23054/4763/142/5371/5578/5663/2185/5914/23186/8737/4891/6777/7099/29766/10221/25893/7305/10163/9948/25946/25/170506/96459/83737/9739/6654/51441/2321/2324/256957/23094/6547/23495/23335	GO:0030099;GO:0030218;GO:1901532;GO:1902036;GO:0002244;GO:0061515	GO	Other_51
regulation of neurotransmitter levels	regulation of neurotransmitter levels;neurotransmitter transport;neurotransmitter secretion;signal release from synapse	0.0116008	32	GO;GO;GO;GO	18/23287/7915/1201/1312/84961/3690/55327/55784/63908/4763/4842/9381/27445/8864/23396/9581/5663/5906/23513/9498/9342/6809/6813/6814/8867/23208/23025/3382/388662/6533/6536	GO:0001505;GO:0006836;GO:0007269;GO:0099643	GO;GO;GO;GO	Module 16
Rac protein signal transduction	Rac protein signal transduction;Ras protein signal transduction	0.0123794	39	GO	199/26053/1012/23191/1785/9844/4763/5294/5923/10163/25/9826/23365/50650/408/867/9265/79930/50848/2149/10750/128239/9922/3675/23189/283455/3984/9448/79109/9927/10276/57449/23011/5899/55103/5906/2889/9693/6654	GO:0016601;GO:0007265	GO	Other_52
Viral life cycle - HIV-1	Viral life cycle - HIV-1	0.0124731	14	KEGG	A0A024R7H5/O60563/P51681/Q16630/Q9HB65/Q09472/A0A024RC70/Q92830/P78559/Q03111/A0A1U9X830/O00267/B3KMX1/A0A024R2C5	hsa03250	KEGG	Other_119
erythrocyte homeostasis	erythrocyte homeostasis;myeloid cell homeostasis;homeostasis of number of cells	0.0135531	32	GO	103/405/23774/2039/2821/3059/3091/28996/3313/3658/3718/11143/55646/4067/3071/23186/4891/6777/29766/25893/23385/121260/25/1524/139818/2149/26058/54940/149041/54542/6654/23495	GO:0034101;GO:0002262;GO:0048872	GO	Other_53
protein localization to nucleus	protein localization to nucleus;protein localization to microtubule cytoskeleton;protein localization to centrosome;protein localization to cytoskeleton;protein localization to microtubule organizing center	0.0147258	46	GO	9531/54971/7203/22948/948/1277/10049/151636/1994/10979/2752/3059/3843/11143/3839/23633/11006/29969/23515/4763/4771/9631/4931/142/83666/200576/5371/5530/5663/51684/6850/23345/30000/23534/7531/324/6790/26005/55125/2804/9585/4130/22919/57787/23386/146057	GO:0034504;GO:0072698;GO:0071539;GO:0044380;GO:1905508	GO	Other_54
Fc receptor signaling pathway	Fc receptor signaling pathway;immune response-regulating cell surface receptor signaling pathway involved in phagocytosis;Fc-gamma receptor signaling pathway involved in phagocytosis;immune response-regulating signaling pathway;Fc-gamma receptor signaling pathway	0.0147258	49	GO	25/2268/3984/4067/5602/5599/2206/64005/5058/6654/6850/7917/11119/728/930/948/1378/55601/2033/57724/2219/100423062/11213/3662/83737/11006/9404/4615/3071/64332/4940/5170/84106/25865/5663/5802/23369/8934/149041/54542/6397/121260/57181/26228/387357/7099/7187/7305/57590	GO:0038093;GO:0002433;GO:0038096;GO:0002764;GO:0038094	GO	Other_55
macroautophagy	macroautophagy	0.0151822	36	GO	141/55626/9140/55102/9114/526/9531/826/27243/1201/65992/57724/2773/3091/3064/3920/128077/987/5599/9927/2475/200576/5663/5899/9342/112574/6829/7248/51506/7415/55187/9559/23339/27072/9525/23001	GO:0016236	GO	Other_56
negative regulation of cytoskeleton organization	negative regulation of cytoskeleton organization;negative regulation of organelle organization	0.0152895	38	GO	324/8874/6314/23271/55755/23332/2039/1859/50848/51763/23189/2648/51474/22919/50944/4089/29767/29766/4591/11078/146057/7429/10163/84079/546/167227/1785/54552/84861/4137/55226/57489/142/10111/84464/7014/8658/54464	GO:0051494;GO:0010639	GO	Other_57
regulation of immune effector process	regulation of immune effector process	0.0156706	40	GO	164/684/718/948/1604/8832/1378/1524/55601/170506/2219/2268/2821/2896/3098/3142/3594/11213/3662/3718/11006/4067/3140/3071/64332/5170/5225/84106/5914/149041/54542/5272/114836/121260/26228/6777/6813/6850/7099/7305	GO:0002697	GO	Other_58
establishment or maintenance of cell polarity	establishment or maintenance of cell polarity;establishment of cell polarity	0.0159952	28	GO	9826/6351/55755/23332/9265/1739/1794/85440/81704/667/2319/23150/3064/3480/23189/9585/55327/4478/4649/3071/29780/64098/2185/253260/23513/23094/81609/9948	GO:0007163;GO:0030010	GO	Other_59
cellular response to nerve growth factor stimulus	cellular response to nerve growth factor stimulus;cellular response to transforming growth factor beta stimulus;response to nerve growth factor;response to transforming growth factor beta	0.0161052	38	GO;GO	23527/867/3309/2648/57498/4137/4915/5906/2889/9693/25/1277/1524/1601/1785/2033/10979/5045/2651/3066/28996/3480/3675/3696/9404/4221/9315/142/5139/5170/5371/5494/63976/54778/4089/51592/9839/26036	GO:1990090;GO:0071560;GO:1990089;GO:0071559	GO;GO	Module 17
TORC2 signaling	TORC2 signaling	0.0185893	5	GO	79109/3071/253260/23387/9894	GO:0038203	GO	Other_60
regulation of ion transmembrane transport	regulation of ion transmembrane transport	0.0186803	50	GO	25/79026/10142/288/493/274/777/778/8912/8911/117144/930/55636/1192/1536/1739/1785/2149/146395/3064/3748/23415/30819/3778/3786/4067/4842/27035/9943/5170/8864/5294/5663/2185/5923/5649/8737/6331/50944/729993/6536/7871/27347/117532/219931/7402/65268/65266/11060/7531	GO:0034765	GO	Other_61
facultative heterochromatin assembly	facultative heterochromatin assembly;regulation of chromatin organization;regulation of heterochromatin organization;regulation of heterochromatin assembly;heterochromatin organization;regulation of chromatin assembly	0.0189705	15	GO;GO;GO;GO;GO	55729/8932/22880/5253/51535/83852/22933/80312/9739/55209/353274/3066/63976/23347/23304	GO:0140718;GO:1902275;GO:0120261;GO:0031445;GO:0070828;GO:0010847	GO;GO;GO;GO;GO	Module 18
modulation of chemical synaptic transmission	modulation of chemical synaptic transmission;regulation of trans-synaptic signaling;regulation of synaptic plasticity	0.0189705	46	GO	25/10142/1201/9746/6900/23316/1524/23191/9228/1760/1979/2043/84961/2550/2752/2917/2648/4130/4137/55784/23385/4763/27020/4915/23236/5530/9581/5663/2185/5906/9693/5914/5923/5649/50944/22941/729993/9498/6533/6547/5552/6809/23208/7305/23025/51304	GO:0050804;GO:0099177;GO:0048167	GO	Other_62
regulation of phagocytosis	regulation of phagocytosis	0.0189705	16	GO	718/948/1785/1794/8291/2219/90342/2268/3561/55646/3071/5873/10326/26228/6850/23208	GO:0050764	GO	Other_63
Regulation of actin dynamics for phagocytic cup formation	Regulation of actin dynamics for phagocytic cup formation;Parasite infection;Leishmania phagocytosis;FCGR3A-mediated phagocytosis;Fcgamma receptor (FCGR) dependent phagocytosis	0.0190875	16	Reactome	25/23191/9844/3984/4651/4641/4644/3071/4771/5058/6850/10163/7456/147179/2268/4067	R-HSA-2029482;R-HSA-9664407;R-HSA-9664417;R-HSA-9664422;R-HSA-2029480	Reactome	Other_124
substrate adhesion-dependent cell spreading	substrate adhesion-dependent cell spreading	0.0193447	17	GO	25/84168/8874/1601/2039/1785/80005/10979/3690/23189/9404/29780/64098/79834/57580/23380/11078	GO:0034446	GO	Other_64
regulation of hemopoiesis	regulation of hemopoiesis;regulation of T cell differentiation;regulation of alpha-beta T cell differentiation	0.0193996	41	GO;GO	25/101/55626/405/23774/4850/1378/1441/2177/3059/3091/3111/3142/3313/3594/3662/3718/2648/11143/11006/4067/4211/2475/114803/3071/4763/64332/639/5578/2185/5914/149041/54542/23186/8737/6654/6777/6850/7099/10221/7305	GO:1903706;GO:0045580;GO:0046637	GO;GO	Module 19
microtubule-based movement	microtubule-based movement	0.0194902	43	GO	55811/23287/338/57584/493/9531/8911/117144/1952/1201/25981/201625/1769/1770/667/1778/387712/2319/3091/3064/54768/3633/63971/547/9585/23046/9371/3800/89953/3895/10128/4130/4137/23011/285335/81892/57519/7014/26146/22906/66008/25893/23230	GO:0007018	GO	Other_65
cell-substrate junction assembly	cell-substrate junction assembly;cell junction assembly;focal adhesion assembly	0.0217535	43	GO	25/89/8874/23332/2039/667/10979/342184/3678/23499/9448/79834/2185/9344/7248/324/9075/9746/1501/23316/1739/1826/50848/266727/4641/4649/27020/4915/27445/10611/23396/5578/5800/8934/5906/2889/9693/54549/64218/55209/22941/6801/9948	GO:0007044;GO:0034329;GO:0048041	GO	Other_66
protein-macromolecule adaptor activity	protein-macromolecule adaptor activity;molecular adaptor activity	0.0231511	43	GO	55626/288/164/163/23468/9425/54875/1302/8454/1601/10238/1642/11218/162989/10818/9527/9709/3092/8826/4130/4137/4221/63908/23385/55824/151987/10111/57521/50944/22941/9342/9043/26228/85439/6809/23345/26133/10142/1739/9228/50618/9894/55841	GO:0030674;GO:0060090	GO	Other_67
calmodulin binding	calmodulin binding	0.0231511	27	GO	493/23271/55755/2130/8826/128239/3786/4625/4651/4641/4643/64005/4644/4842/5130/23236/5530/5534/6261/6331/123041/6547/6645/6801/56302/23352/23025	GO:0005516	GO	Other_68
SUMO binding	SUMO binding	0.0252223	6	GO	9994/8535/27043/5371/54778/29761	GO:0032183	GO	Other_69
JNK cascade	JNK cascade;stress-activated protein kinase signaling cascade;regulation of JNK cascade	0.0254083	29	GO;GO	2324/28996/3480/83737/9448/5602/5599/23005/29969/4221/4615/27035/23239/23236/2185/8737/10044/9344/7099/23043/7185/7187/10221/440193/1739/11143/4067/768211/27347	GO:0007254;GO:0031098;GO:0046328	GO;GO	Module 20
calcium ion transmembrane import into cytosol	calcium ion transmembrane import into cytosol;calcium ion transport into cytosol;cytosolic calcium ion transport	0.0254083	23	GO;GO	25/493/777/778/1234/930/55636/2149/2814/3064/3954/4067/4842/5170/2185/6261/123041/6547/219931/7226/56302/5371/7531	GO:0097553;GO:0060402;GO:0060401	GO;GO	Module 21
response to peptide hormone	response to peptide hormone;response to peptide;response to insulin	0.0262188	50	GO	51094/324/7832/896/1277/1536/23191/1605/1979/9852/9734/3480/51763/3636/3645/3718/23189/54741/23175/4067/4149/55777/4221/2475/4641/4644/57727/4929/142/5164/5170/23236/5770/51762/123041/6599/140710/6667/6431/6773/6777/6814/7248/948/2043/11143/51274/4035/5663/7099	GO:0043434;GO:1901652;GO:0032868	GO	Other_70
heat shock protein binding	heat shock protein binding	0.0263918	19	GO	9532/7917/54880/26973/10049/54431/7266/2289/3066/3091/3309/3313/3064/3984/4137/135138/26278/9894/7248	GO:0031072	GO	Other_71
glycerolipid biosynthetic process	glycerolipid biosynthetic process	0.026535	30	GO	2180/56894/718/8760/1201/3631/51763/3636/51447/253430/3949/79888/9926/23175/9107/7376/5130/5297/128869/5287/5294/200576/23396/9791/26751/23446/57153/122809/8867/8871	GO:0045017	GO	Other_72
phosphatase binding	phosphatase binding	0.0266928	26	GO	11215/55626/493/55125/1075/1739/9666/2324/8826/3718/2648/11006/5599/4137/23139/26051/5534/5770/26751/6801/6850/54843/7187/26133/7415/7531	GO:0019902	GO	Other_73
non-membrane spanning protein tyrosine kinase activity	non-membrane spanning protein tyrosine kinase activity	0.0266928	10	GO	25/1195/1859/2268/3718/4067/4145/79834/2185/6850	GO:0004715	GO	Other_74
DNA-binding transcription factor binding	DNA-binding transcription factor binding	0.0266928	51	GO	367/405/54880/23468/904/4261/64784/65992/11218/151636/8320/2033/3059/3066/9734/3091/28996/64375/221037/2648/23522/84458/55646/4149/29969/9282/4209/23054/135112/7376/4929/11240/142/83666/8554/63976/5932/6049/6256/9739/22933/4089/6667/6777/6801/10915/55809/10221/9320/11060/23613	GO:0140297	GO	Other_75
protein-containing complex localization	protein-containing complex localization	0.0267602	21	GO	10142/1605/1739/56850/146395/3092/3690/9371/3800/55341/27020/5899/5906/5649/23513/55153/6809/7014/26146/7305/51304	GO:0031503	GO	Other_76
phosphoprotein binding	phosphoprotein binding	0.0270992	15	GO	25/867/8535/2268/3482/4067/4221/2475/23168/10044/53358/26228/6850/7529/7531	GO:0051219	GO	Other_77
positive regulation of response to external stimulus	positive regulation of response to external stimulus	0.0273255	46	GO	101/199/164/659/718/728/6351/1012/23097/1361/1075/1524/55601/1826/2033/2219/63940/2896/3480/23765/3949/4067/1954/3071/64332/9943/5058/83666/5225/5294/10621/5578/25865/2185/23369/8737/114836/121260/26228/6777/27347/6809/6850/7099/7305/3093	GO:0032103	GO	Other_78
import across plasma membrane	import across plasma membrane;import into cell	0.0276056	28	GO;GO	2180/493/495/777/778/948/1739/56262/8864/5663/121260/123041/57181/283375/6526/54716/6533/6536/6547/285335/7226/56302/65268/65266/3690/225689/4842/4891	GO:0098739;GO:0098657	GO;GO	Module 22
transport of virus	transport of virus	0.0280563	6	GO	684/2060/3839/23633/200576/219931	GO:0046794	GO	Other_79
establishment of lymphocyte polarity	establishment of lymphocyte polarity	0.0284527	5	GO	1794/81704/2319/23513/81609	GO:0001767	GO	Other_80
immunological synapse formation	immunological synapse formation	0.0284527	5	GO	1739/1794/81704/4478/5551	GO:0001771	GO	Other_81
platelet-derived growth factor receptor-beta signaling pathway	platelet-derived growth factor receptor-beta signaling pathway	0.0284527	5	GO	25/3092/4035/5770/5782	GO:0035791	GO	Other_82
gliogenesis	gliogenesis;glial cell differentiation	0.02887	33	GO	25/274/728/6900/1524/1605/2043/2065/2896/3066/3949/4035/4067/4137/2475/23385/4763/4771/4915/5663/2185/5649/23513/22933/6547/6692/23380/26228/23512/8867/26011/7099/9948	GO:0042063;GO:0010001	GO	Other_83
response to endoplasmic reticulum stress	response to endoplasmic reticulum stress	0.029206	30	GO	25/55139/4287/7917/821/148327/65992/54431/2033/9709/81502/3309/7376/9601/5371/5770/5923/6400/258010/91304/83590/81542/7706/10277/23190/51506/56886/29761/9217/7415	GO:0034976	GO	Other_84
alpha-beta T cell activation	alpha-beta T cell activation	0.029206	21	GO	25/1604/1794/8320/3142/3594/3662/83737/3718/11006/2475/3071/64332/639/5914/149041/54542/64218/114836/6850/57705	GO:0046631	GO	Other_85
histone binding	histone binding	0.0292087	31	GO	29028/546/23774/8535/23468/9425/1107/55636/57680/151636/23522/11143/10765/4298/4302/23515/114803/4673/83666/1912/5253/51773/79685/55206/256380/6599/10847/23512/79718/8658/23613	GO:0042393	GO	Other_86
Signaling by MET	Signaling by MET;MET promotes cell motility	0.0300202	16	Reactome	867/1302/1277/85301/1289/50509/85440/2060/3675/5770/57610/5906/2889/6654/6692/84951	R-HSA-6806834;R-HSA-8875878	Reactome	Other_125
regulation of organelle assembly	regulation of organelle assembly	0.0303789	25	GO	170690/141/7840/50807/23300/55755/79959/27243/246175/116840/1785/1778/3064/2648/225689/57787/4478/57489/200576/5899/26054/4089/112574/4591/9525	GO:1902115	GO	Other_87
myelination	myelination;ensheathment of neurons;axon ensheathment	0.0310113	19	GO	6900/1075/23191/1605/1739/3687/23175/2475/23385/4763/4915/200576/9444/5914/22933/8604/6547/26011/7248	GO:0042552;GO:0007272;GO:0008366	GO	Other_88
regulation of extent of cell growth	regulation of extent of cell growth;regulation of cell growth	0.0317551	42	GO	25/659/23191/57609/1785/1826/3984/23499/4137/1954/91584/5802/23011/6049/64218/10501/51094/9826/684/9746/1601/51447/83737/50618/11143/84861/64769/2475/10276/221476/5371/56981/2185/6195/57521/9792/6586/4089/9043/9344/23025/55031	GO:0061387;GO:0001558	GO	Other_89
epidermal growth factor receptor signaling pathway	epidermal growth factor receptor signaling pathway	0.0317551	16	GO	25/867/1012/255324/3092/8826/5170/5663/2185/5782/27246/53358/92799/122809/6654/7429	GO:0007173	GO	Other_90
social behavior	social behavior;biological process involved in intraspecies interaction between organisms	0.0319352	10	GO;GO	6310/342371/57680/1524/1979/9369/57521/50944/22941/23230	GO:0035176;GO:0051703	GO;GO	Module 23
phosphatidylinositol-3-phosphate biosynthetic process	phosphatidylinositol-3-phosphate biosynthetic process	0.0322867	6	GO	3631/5287/5294/200576/8867/8871	GO:0036092	GO	Other_91
lipoprotein localization	lipoprotein localization	0.0322867	6	GO	338/948/8029/4035/9094/51304	GO:0044872	GO	Other_92
lamellipodium organization	lamellipodium organization;lamellipodium assembly	0.0329597	14	GO;GO	22885/8874/26053/1012/23191/2039/1785/23189/2475/29780/5800/23380/7429/10163	GO:0097581;GO:0030032	GO;GO	Module 24
neuron projection organization	neuron projection organization	0.0329597	14	GO	4076/1501/23316/170506/2043/3480/3675/547/4130/10611/5663/5649/50944/26115	GO:0106027	GO	Other_93
protein C-terminus binding	protein C-terminus binding	0.0347168	24	GO	25/6310/4059/4261/1601/1739/667/114327/2033/23119/3839/22919/9656/4641/2185/50944/22941/6667/8867/6925/7014/7155/7874/9525	GO:0008022	GO	Other_94
Platelet Aggregation (Plug Formation)	Platelet Aggregation (Plug Formation);Integrin signaling	0.0355057	10	Reactome	54518/1277/2814/3690/5170/5770/5906/6654/6850/7450	R-HSA-76009;R-HSA-354192	Reactome	Other_126
positive regulation of MAPK cascade	positive regulation of MAPK cascade	0.0363053	49	GO	25/101/367/408/728/6351/948/55715/255324/2043/2149/10979/2321/2324/10818/2651/28996/3480/8826/128239/23005/4615/3340/7936/27035/27020/4915/5058/5294/23236/5578/25865/5663/2185/5770/5906/9693/768211/8737/10174/9043/27347/6850/9344/7099/23043/7185/7187/84231	GO:0043410	GO	Other_95
ubiquitin-like protein transferase activity	ubiquitin-like protein transferase activity	0.0368518	49	GO	54880/57448/147339/867/8535/4850/151636/9666/26234/8925/8916/83737/56888/55167/8554/5371/5930/149041/54542/54778/27246/255488/494470/81790/257160/6049/7187/84231/9830/7706/7726/51592/4591/25893/9320/7267/7318/7322/7323/7326/3093/89910/10277/23304/130507/23352/51506/11060/26036	GO:0019787	GO	Other_96
regulation of oxidative stress-induced neuron death	regulation of oxidative stress-induced neuron death	0.0370156	7	GO	3091/135112/55074/142/7099/7226/7248	GO:1903203	GO	Other_97
cadherin binding	cadherin binding	0.0371501	38	GO	79026/288/50807/9531/659/867/54862/1012/1192/22837/1501/1739/23348/30844/2060/50848/26130/26058/3309/8826/3895/51474/23499/22919/85377/10611/5297/5663/5770/5800/23513/29766/7706/56061/9217/10163/7529/7531	GO:0045296	GO	Other_98
RNA localization	RNA localization	0.0376967	24	GO	29974/7203/22948/26097/11052/167227/170506/84248/3181/10644/55677/3800/10128/4641/9631/23279/23165/84271/9444/8658/7248/65110/9877/25946	GO:0006403	GO	Other_100
positive regulation of epithelial cell migration	positive regulation of epithelial cell migration	0.0376967	22	GO	25/659/23332/80005/2252/2324/2821/2896/9734/3091/9922/3675/3690/9448/2475/5170/5294/5578/25865/2185/6667/7429	GO:0010634	GO	Other_99
roof of mouth development	roof of mouth development	0.0378121	14	GO	93/444/54880/54796/55636/1302/1739/80144/3696/23314/8879/4089/6654/10194	GO:0060021	GO	Other_101
multicellular organism growth	multicellular organism growth	0.0404042	19	GO	104/367/546/55636/2033/23770/26058/2648/55777/2475/51316/5914/5930/54542/8879/6654/6777/79718/7429	GO:0035264	GO	Other_102
macromolecule deacylation	macromolecule deacylation	0.0415198	18	GO	221477/1107/1859/2033/57459/3066/9734/122953/2648/5599/4137/8932/8864/25865/23186/22933/79718/55809	GO:0098732	GO	Other_103
protein localization to chromosome, telomeric region	protein localization to chromosome, telomeric region	0.0423295	7	GO	546/7203/22948/26354/54552/7014/8658	GO:0070198	GO	Other_104
inositol phosphate metabolic process	inositol phosphate metabolic process	0.0423295	10	GO	3631/3633/51763/51447/253430/23236/23262/2185/8867/8871	GO:0043647	GO	Other_105
protein polyubiquitination	protein polyubiquitination	0.0423295	28	GO	55626/867/8454/151636/9666/83737/55611/149041/54542/54778/27246/255488/494470/6049/8658/7185/7187/9830/25893/9320/7267/7322/7323/7326/3093/89910/10277/11060	GO:0000209	GO	Other_106
regulation of T-helper cell differentiation	regulation of T-helper cell differentiation	0.0425261	8	GO	3142/3594/3662/3718/64332/5914/149041/54542	GO:0045622	GO	Other_107
growth hormone receptor signaling pathway via JAK-STAT	growth hormone receptor signaling pathway via JAK-STAT	0.0425932	4	GO	3718/4067/5770/6777	GO:0060397	GO	Other_108
cellular response to leucine	cellular response to leucine	0.0425932	4	GO	84861/2475/57521/23304	GO:0071233	GO	Other_109
DNA conformation change	DNA conformation change	0.0431249	15	GO	25/10973/546/9557/1107/55636/57680/170506/57697/3181/89797/10111/23132/6117/7155	GO:0071103	GO	Other_110
positive regulation of epithelial cell proliferation	positive regulation of epithelial cell proliferation	0.0445002	25	GO	55109/367/405/2683/659/728/1012/255324/2252/2324/2752/2896/3091/128239/3690/10765/4763/5170/26051/5578/25865/57521/6331/6667/6431	GO:0050679	GO	Other_111
regulation of establishment of cell polarity	regulation of establishment of cell polarity	0.0446487	6	GO	81704/2319/23189/9585/2185/253260	GO:2000114	GO	Other_112
membrane docking	membrane docking;organelle localization by membrane tethering	0.0455298	13	GO;GO	1201/4478/118987/9545/51762/5899/9342/6809/6813/6814/54843/23025/9217	GO:0022406;GO:0140056	GO;GO	Module 25
protein targeting	protein targeting	0.0466789	34	GO	22885/288/9531/7917/637/2039/9709/89781/3309/51763/3920/54741/9927/85377/22879/4641/200576/5873/51762/11231/6727/6730/6745/6747/9344/22906/66008/7323/23230/55187/27072/7529/7531/51304	GO:0006605	GO	Other_113
negative regulation of immune response	negative regulation of immune response	0.047358	22	GO	103/1604/8832/1378/2268/5045/2896/3142/11213/3718/11006/55646/4067/3071/7376/4940/149041/54542/5272/6773/6850/51441	GO:0050777	GO	Other_114
telencephalon development	telencephalon development	0.0473587	28	GO	23287/220/493/7832/55636/6900/114327/8320/3091/3480/2648/266727/4763/4771/51199/4915/23035/23236/91584/5663/5914/5649/6331/10501/23380/6434/7248/7531	GO:0021537	GO	Other_115
vesicle fusion	vesicle fusion	0.0493356	15	GO	84079/1201/8291/90342/2773/9527/200576/51762/54809/9342/6809/23208/23339/27072/23355	GO:0006906	GO	Other_116
protein localization to plasma membrane	protein localization to plasma membrane	0.0494835	31	GO	288/367/493/1201/1601/1739/30844/50848/2319/2580/56850/51763/3675/63971/4035/23499/4644/5170/84106/9581/9545/51762/5906/9693/23513/7871/6809/23043/340348/7429/51304	GO:0072659	GO	Other_117
non-membrane-bounded organelle assembly	non-membrane-bounded organelle assembly	0.0495383	39	GO	29777/7840/50807/6790/26005/55755/8760/1060/55125/79959/27243/23332/246175/116840/1778/54801/2648/9371/11155/225689/22919/4137/4478/197135/23369/149041/26054/4089/8243/57519/29767/29766/8658/84231/4591/7429/9525/9948/51441	GO:0140694	GO	Other_118
Cluster 2 Metabolomics
pathway_id	pathway_name	describtion	pathway_class	p_value	p_value_adjust	all_id	all_number	mapped_id	mapped_number	mapped_percentage	class
hsa00360	Phenylalanine metabolism	NA	Metabolism; Amino acid metabolism	2.59132e-06	0.000494941	C00022;C00024;C00042;C00079;C00082;C00084;C00091;C00122;C00166;C00180;C00423;C00512;C00582;C00596;C00601;C00642;C00805;C01198;C01575;C01586;C01772;C02137;C02232;C02265;C02505;C02763;C02765;C03519;C03589;C04044;C04148;C04351;C04479;C05332;C05593;C05598;C05607;C05629;C05852;C05853;C06207;C07086;C08300;C08301;C11457;C11588;C12621;C12622;C12623;C12624;C14144;C14145;C15524;C16719;C17268;C19945;C19946;…	59	C04148;C01586;C00642;C00601;C05607;C00082;C00042	7	11.8644	KEGG
Cluster 4 Transcriptomics
module_annotation	Description	p.adjust	Count	database	geneID	pathway_id	class	degree	module
peroxidase activity	peroxidase activity;oxidoreductase activity, acting on peroxide as acceptor	0.0292351	7	GO	2878/2879/2954/3039/3040/3043/3048	GO:0004601;GO:0016684	GO	3	Module 1
haptoglobin binding	haptoglobin binding	0.0292351	4	GO	3039/3040/3043/3048	GO:0031720	GO	3	Module 1
antioxidant activity	antioxidant activity	0.0292351	9	GO	2878/2879/9446/2954/3039/3040/3043/3048/6648	GO:0016209	GO	1	Module 1
oxygen carrier activity	oxygen carrier activity	0.0292351	4	GO	3039/3040/3043/3048	GO:0005344	GO	3	Module 1
oxygen binding	oxygen binding	0.0292351	6	GO	1577/3039/3040/3043/3048/6648	GO:0019825	GO	2	Module 1
Regulation of expression of SLITs and ROBOs	Regulation of expression of SLITs and ROBOs;Signaling by ROBO receptors	0.0048817	15	Reactome	5692/5702/5711/6142/6155/6156/6173/6169/6181/6210/6217/6187/7311/7316/65109	R-HSA-9010553;R-HSA-376176	Reactome	1	Module 2
Major pathway of rRNA processing in the nucleolus and cytosol	Major pathway of rRNA processing in the nucleolus and cytosol;rRNA processing in the nucleus and cytosol	0.0333932	13	Reactome	81887/79159/55781/6142/6155/6156/6173/6169/6181/6210/6217/6187/7311	R-HSA-6791226;R-HSA-8868773	Reactome	1	Module 2
Formation of a pool of free 40S subunits	Formation of a pool of free 40S subunits;Eukaryotic Translation Initiation;Cap-dependent Translation Initiation;Selenocysteine synthesis;L13a-mediated translational silencing of Ceruloplasmin expression;GTP hydrolysis and joining of the 60S ribosomal subunit;Selenoamino acid metabolism;Peptide chain elongation;Viral mRNA Translation;Eukaryotic Translation Elongation;Eukaryotic Translation Termina…	0.00372693	19	Reactome	8664/27335/6142/6155/6156/6173/6169/6181/6210/6217/6187/7311/8892/79048/27232/65109/5441/8480/9636	R-HSA-72689;R-HSA-72613;R-HSA-72737;R-HSA-2408557;R-HSA-156827;R-HSA-72706;R-HSA-2408522;R-HSA-156902;R-HSA-192823;R-HSA-156842;R-HSA-72764;R-HSA-975956;R-HSA-927802;R-HSA-975957;R-HSA-168273;R-HSA-168255;R-HSA-9633012;R-HSA-1799339	Reactome	0	Other_1
Scavenging of heme from plasma	Scavenging of heme from plasma;UCH proteinases;Beta-catenin independent WNT signaling;Cellular response to chemical stress;Ca2+ pathway;Heme signaling;Translation;G beta:gamma signalling through CDC42;Antigen processing-Cross presentation;Metabolism of amino acids and derivatives;Diseases of carbohydrate metabolism;SARS-CoV Infections;Late endosomal microautophagy	0.0139188	72	Reactome	8542/3039/3040/3043/11047/221937/221656/5692/5702/5711/8607/123228/7311/7316/1499/8323/2780/2783/10681/2791/7481/64839/2878/653361/9611/5034/6648/9575/23411/8892/8664/27335/85476/51642/55037/6142/6155/6156/6173/6169/6181/6210/6217/6187/7284/9459/3134/8773/7097/55256/1158/27232/9380/2954/4946/79048/2588/2992/6448/128866/51185/2339/5348/3459/9636/5589/8480/5931/1901/9871/26276/5116	R-HSA-2168880;R-HSA-5689603;R-HSA-3858494;R-HSA-9711123;R-HSA-4086398;R-HSA-9707616;R-HSA-72766;R-HSA-8964616;R-HSA-1236975;R-HSA-71291;R-HSA-5663084;R-HSA-9679506;R-HSA-9615710	Reactome	0	Other_2
Translesion synthesis by REV1	Translesion synthesis by REV1;Translesion synthesis by POLK;Translesion synthesis by POLI	0.0245532	4	Reactome	5980/6118/7311/7316	R-HSA-110312;R-HSA-5655862;R-HSA-5656121	Reactome	0	Other_3
Cluster 4 Metabolomics
pathway_id	pathway_name	describtion	pathway_class	p_value	p_value_adjust	all_id	all_number	mapped_id	mapped_number	mapped_percentage	class
hsa01040	Biosynthesis of unsaturated fatty acids	NA	Metabolism; Lipid metabolism	2.46524e-09	4.7086e-07	C00154;C00219;C00249;C00412;C00510;C00712;C01203;C01530;C01595;C02041;C02050;C02249;C03035;C03242;C03595;C04088;C05764;C06425;C06426;C06427;C06428;C06429;C08281;C08316;C08320;C08323;C16160;C16161;C16162;C16163;C16164;C16165;C16166;C16167;C16168;C16169;C16170;C16171;C16172;C16173;C16179;C16180;C16513;C16522;C16525;C16526;C16527;C16528;C16529;C16530;C16531;C16532;C16533;C16645;C17279;C21072;C21932;…	74	C00219;C00249;C01595;C00712;C01530;C03242;C16525;C16526;C16513;C16527	10	13.5135	KEGG
hsa00232	Caffeine metabolism	NA	Metabolism; Biosynthesis of other secondary metabolites	7.33791e-05	0.00700771	C00048;C00385;C01762;C07130;C07480;C07481;C13747;C16352;C16353;C16355;C16356;C16357;C16358;C16359;C16360;C16361;C16362;C16363;C16364;C16365;C16366;C21144	22	C07130;C07481;C00385;C16361	4	18.1818	KEGG
hsa00061	Fatty acid biosynthesis	NA	Metabolism; Lipid metabolism	0.000335614	0.0213674	C00024;C00083;C00154;C00173;C00229;C00249;C00383;C00638;C00685;C00693;C00712;C01203;C01209;C01271;C01530;C01571;C02679;C02843;C03939;C04088;C04180;C04246;C04618;C04619;C04620;C04633;C04688;C05223;C05744;C05745;C05746;C05747;C05748;C05749;C05750;C05751;C05752;C05753;C05754;C05755;C05756;C05757;C05758;C05759;C05760;C05761;C05762;C05763;C05764;C06423;C06424;C08362;C16219;C16220;C16221;C16520;C20683;…	58	C06424;C08362;C00249;C00712;C01530	5	8.62069	KEGG
SMP0000018	Alpha Linolenic Acid and Linoleic Acid Metabolism	Linoleic acid is a member of essential fatty acids called omega-6 fatty acids. It is an essential dietary requirement for all mammals. The other group of essential fatty acids is the omega-3 fatty acids (i.e. alpha-linolenic acid). After linoleic acid imports into cell, acyl-CoA 6-desaturase (fatty acid desaturase 2) catalyze linoleic acid to form gamma-linolenic acid (GLA); then GLA will be tran…	Metabolic;primary_pathway	1.348e-06	0.000132104	HMDB0001388;HMDB0006547;HMDB0000673;HMDB0002177;HMDB0001999;HMDB0006528;HMDB0003073;HMDB0006323;HMDB0002007;HMDB0002925;HMDB0001043;HMDB0002226;HMDB0006246;HMDB0006322;HMDB0008204;HMDB0000464;HMDB0002183;HMDB0001976	18	HMDB0001043;HMDB0000673;HMDB0002925;HMDB0006528;HMDB0002226;HMDB0006322	6	33.3333	HMDB
Cluster 5 Transcriptomics
module_annotation	Description	p.adjust	Count	database	geneID	pathway_id	class	module
macroautophagy	macroautophagy;autophagosome assembly;autophagosome organization;regulation of autophagosome assembly;negative regulation of autophagosome assembly;autophagy of nucleus;regulation of organelle assembly;selective autophagy	6.33882e-06	61	GO	83734/64422/10533/79065/525/245973/203228/10241/57132/23274/10919/60412/23265/26086/9146/8517/3964/120892/81631/643246/4534/8897/4864/5049/5289/65018/9842/26073/5861/51715/7879/9821/6009/285180/9554/292/401548/9517/8987/23232/55254/7157/7251/51569/9706/7405/54832/137492/11152/9662/23019/57472/256364/80199/9908/2932/3936/4957/9924/5962/10806	GO:0016236;GO:0000045;GO:1905037;GO:2000785;GO:1902902;GO:0044804;GO:1902115;GO:0061912	GO	Other_1
establishment of protein localization to organelle	establishment of protein localization to organelle;establishment of protein localization to vacuole	6.33882e-06	61	GO	65057/8546/26060/10425/9530/27092/59283/868/968/1408/1434/1649/3301/728489/9695/26061/9146/3320/3326/3308/3312/10527/55705/3840/3837/120892/4074/8031/4792/9972/4928/55670/65018/9512/144165/51715/7879/5903/26953/84268/6262/950/55176/7095/28972/6729/6731/23435/6950/10245/26521/55374/387990/7157/23471/9697/7251/51569/54832/137492/9765	GO:0072594;GO:0072666	GO	Other_2
vacuole organization	vacuole organization;lysosome organization;lytic vacuole organization	4.11637e-05	34	GO	64400/8546/64422/10533/79065/203228/84317/157807/10919/84376/120892/1130/81631/643246/8720/4534/8897/5289/65018/5861/51715/7879/9821/285180/950/9554/401548/23232/54664/55254/1200/9706/57617/11152	GO:0007033;GO:0007040;GO:0080171	GO	Other_3
vacuolar transport	vacuolar transport;lysosomal transport	0.000124364	29	GO	64400/8546/203228/27092/59283/57132/23274/9146/10042/84376/3312/120892/1130/4074/4534/8031/80762/4864/65018/9842/7879/950/54664/757/7251/54832/57617/137492/9765	GO:0007034;GO:0007041	GO	Other_4
positive regulation of mRNA metabolic process	positive regulation of mRNA metabolic process;regulation of mRNA metabolic process;regulation of RNA splicing;positive regulation of DNA metabolic process;regulation of mRNA processing;negative regulation of RNA splicing	0.000146318	77	GO	23019/57472/7812/1660/22894/3312/56339/4343/340719/4691/11051/4928/10605/9924/5073/84069/79899/9698/27316/55095/23435/9967/10140/253943/677/79869/9646/1655/3190/8761/64783/10284/6732/6428/6429/8683/7188/91746/79882/3187/9991/10137/389677/23064/54407/6430/7009/65057/86/10097/196528/409/79184/1545/10926/2021/2067/2247/64785/3146/3320/3326/54617/9314/4862/23126/5788/5984/165918/8467/6742/6778/30968/…	GO:1903313;GO:1903311;GO:0043484;GO:0051054;GO:0050684;GO:0033119	GO	Other_5
mRNA processing	mRNA processing;RNA splicing;ncRNA processing;RNA splicing, via transesterification reactions with bulged adenosine as nucleophile;mRNA splicing, via spliceosome;RNA splicing, via transesterification reactions	0.000322927	112	GO	22985/26993/351/51759/988/51692/642843/79869/23283/9646/9879/1655/1665/1660/79760/3187/3190/3312/23028/3958/56339/4691/11051/4928/9924/10450/5511/55119/8899/9991/64783/84991/54439/27316/8731/51319/10284/22828/23064/79753/23020/154007/6634/140890/6732/6428/6429/6430/8683/25949/23435/96764/9967/54957/11193/84292/91746/79882/677/153527/9406/9360/10137/389677/54407/7009/79650/192670/144233/55152/8886…	GO:0006397;GO:0008380;GO:0034470;GO:0000377;GO:0000398;GO:0000375	GO	Other_6
regulation of macroautophagy	regulation of macroautophagy;positive regulation of cellular catabolic process;regulation of autophagy;negative regulation of macroautophagy;positive regulation of autophagy;negative regulation of autophagy	0.000322927	79	GO	525/245973/203228/10241/23274/10919/60412/23265/26086/8517/120892/4534/4864/5049/5289/65018/26073/6009/285180/9554/292/401548/9517/55254/7157/7405/54832/11152/351/10425/10018/1050/23019/57472/1374/7812/1660/22894/2021/26259/2932/3146/3320/4210/56339/23609/4343/340719/10641/10605/9924/5073/5286/84069/5465/144165/79899/9698/5886/5962/5988/11236/55095/23435/10140/28951/440730/9706/9686/253943/677/10…	GO:0016241;GO:0031331;GO:0010506;GO:0016242;GO:0010508;GO:0010507	GO	Other_7
nucleocytoplasmic transport	nucleocytoplasmic transport;nuclear transport;import into nucleus;protein import;protein import into nucleus;protein localization to nucleus	0.000328902	59	GO;GO;GO;GO	6059/26993/126549/8125/26060/811/868/1408/1434/1660/51277/2932/3326/10527/55705/3840/3837/120892/10892/4792/161424/9972/4928/144165/5571/51715/5903/26953/84268/23212/51319/9887/6428/6741/6815/23435/55374/7157/51569/127933/26019/11260/91746/728489/3320/3308/3312/55670/10245/387990/23568/23607/23399/9113/114882/6135/9913/6950/10210	GO:0006913;GO:0051169;GO:0051170;GO:0017038;GO:0006606;GO:0034504	GO;GO;GO;GO	Module 1
positive regulation of mRNA catabolic process	positive regulation of mRNA catabolic process;RNA destabilization;mRNA catabolic process;RNA catabolic process;regulation of mRNA stability;nuclear-transcribed mRNA catabolic process, deadenylation-dependent decay;regulation of mRNA catabolic process;nuclear-transcribed mRNA catabolic process;nucleobase-containing compound catabolic process;regulation of nuclear-transcribed mRNA catabolic process…	0.00176508	43	GO	23019/57472/7812/1660/22894/56339/4343/340719/10605/9924/5073/84069/79899/9698/55095/23435/10140/253943/677/192670/1655/8761/6499/9887/6741/9967/7188/26019/79882/22882/23405/29102/4939/5511/11332/2021/3094/8930/4968/5138/5142/8622/25939	GO:0061014;GO:0050779;GO:0006402;GO:0006401;GO:0043488;GO:0000288;GO:0061013;GO:0000956;GO:0034655;GO:1900151	GO	Other_8
mRNA destabilization	mRNA destabilization;regulation of translation;negative regulation of translation;negative regulation of cellular macromolecule biosynthetic process	0.00321747	52	GO;GO	23019/57472/7812/1660/22894/56339/4343/340719/10605/9924/5073/84069/9698/55095/23435/10140/253943/677/6059/192670/351/9689/811/7555/1545/1656/27102/5610/1968/8667/1974/1975/8507/10643/56623/29081/57409/4691/65018/5813/5997/11236/6134/6146/6208/6197/6659/6895/127933/26574/10005/2932	GO:0061157;GO:0006417;GO:0017148;GO:2000113	GO;GO	Module 2
regulation of vacuole organization	regulation of vacuole organization	0.00329356	13	GO	203228/10919/120892/4534/8897/65018/950/9554/401548/23232/54664/55254/11152	GO:0044088	GO	Other_9
production of miRNAs involved in gene silencing by miRNA	production of miRNAs involved in gene silencing by miRNA;primary sncRNA processing	0.00393285	13	GO	192670/144233/1655/23405/29102/56339/9698/150962/4087/79753/6895/7157/29066	GO:0035196;GO:0070918	GO	Other_10
response to X-ray	response to X-ray	0.00437446	10	GO	301/79184/2067/2625/121457/64710/7056/7157/7520/143570	GO:0010165	GO	Other_11
protein targeting	protein targeting;protein targeting to lysosome;protein targeting to vacuole	0.0051825	40	GO	8546/10425/23204/64422/9530/728489/9695/26061/9146/3320/3308/3312/3684/23303/120892/4074/4666/8031/55670/65018/9512/7879/6135/950/55176/7095/28972/6729/6731/2040/10245/26521/387990/23471/9697/54832/137492/254887/64429/9765	GO:0006605;GO:0006622;GO:0006623	GO	Other_12
positive regulation of interleukin-2 production	positive regulation of interleukin-2 production;positive regulation of cytokine production;regulation of interleukin-2 production;regulation of interleukin-4 production	0.00648954	53	GO	301/916/9308/942/64581/3552/10892/5142/5788/30968/351/26060/10564/11118/22900/64170/834/6348/1236/929/283420/1545/1649/1660/1958/5610/8288/27086/2625/57493/3146/3320/64135/3572/3394/144811/10288/120892/4050/4210/4332/4939/5293/10623/10622/26191/5861/8140/6647/51311/943/373509/80762	GO:0032743;GO:0001819;GO:0032663;GO:0032673	GO	Other_13
ribonucleoprotein complex biogenesis	ribonucleoprotein complex biogenesis;ribosomal large subunit biogenesis;ribosome biogenesis	0.00648954	51	GO	26574/6059/79869/8886/1660/27292/22894/29102/1968/1975/112479/79760/55127/3320/3326/11103/84549/29081/65008/55052/51081/10528/161424/10412/11051/120379/83732/80135/6134/6135/9045/6122/6165/6208/6202/23223/23212/26156/51187/23064/23020/6634/6732/6430/8683/51106/96764/51504/55720/7520/91746	GO:0022613;GO:0042273;GO:0042254	GO	Other_14
ER overload response	ER overload response	0.00759352	6	GO	83734/10018/1649/2932/54499/7157	GO:0006983	GO	Other_15
RNA methylation	RNA methylation	0.00884058	16	GO	144233/79872/55152/27292/9836/56339/29081/79828/64783/8731/6894/51106/96764/51504/127253/11180	GO:0001510	GO	Other_16
response to antibiotic	response to antibiotic	0.014892	11	GO	10097/1027/1374/10919/2021/2146/3320/23028/51319/6647/7157	GO:0046677	GO	Other_17
cellular monovalent inorganic cation homeostasis	cellular monovalent inorganic cation homeostasis;regulation of cellular pH;regulation of intracellular pH;monovalent inorganic cation homeostasis;regulation of pH	0.0166529	22	GO;GO	481/766/84317/3552/154881/144811/120892/7879/440400/57468/1811/6521/57835/9497/6546/6549/150159/54664/525/3784/6006/9990	GO:0030004;GO:0030641;GO:0051453;GO:0055067;GO:0006885	GO;GO	Module 3
T cell receptor signaling pathway	T cell receptor signaling pathway	0.0177252	20	GO	696/11120/11118/10384/868/1236/919/114625/2625/8517/3937/3958/10892/5142/5293/26191/5788/84174/30968/9840	GO:0050852	GO	Other_18
regulation of dephosphorylation	regulation of dephosphorylation	0.0224853	20	GO	10776/9530/805/1408/2932/3326/7184/3476/3958/10288/8897/66036/65018/84152/5511/55291/5788/1827/9887/8725	GO:0035303	GO	Other_19
cellular response to steroid hormone stimulus	cellular response to steroid hormone stimulus	0.0225029	27	GO	11057/8644/301/10018/811/11335/8837/23019/1408/1545/1655/2101/27086/3312/23028/8085/9113/8031/4864/10002/5465/6446/51569/55325/8725/57617/677	GO:0071383	GO	Other_20
RNA phosphodiester bond hydrolysis	RNA phosphodiester bond hydrolysis;nucleic acid phosphodiester bond hydrolysis	0.0252106	30	GO	23019/57472/51692/642843/79869/23283/23405/22894/29102/2021/112479/161424/11051/9924/5073/5511/440400/23212/25939/55720/79650/85463/126549/28990/146956/2067/254528/4968/55775/84083	GO:0090501;GO:0090305	GO	Other_21
endosome organization	endosome organization;vesicle organization	0.0267506	34	GO	64400/10564/57132/9146/84376/5289/57403/7879/440400/950/8724/7251/373509/57617/137492/301/8546/23607/1130/553115/8301/9842/5537/10113/5861/6281/56681/9554/10483/11063/6811/8417/7405/9765	GO:0007032;GO:0016050	GO	Other_22
T cell differentiation	T cell differentiation;lymphocyte differentiation	0.0267506	41	GO	301/8546/814/1236/916/9308/942/29102/1958/27086/2625/3122/3146/3552/3575/10288/10892/56339/5293/26191/5788/6146/6647/6655/6659/6778/9840/944/7157/22890/6935/677/2146/3394/55846/80762/4853/3516/292/84447/10673	GO:0030217;GO:0030098	GO	Other_23
ubiquitin protein ligase binding	ubiquitin protein ligase binding;ubiquitin-like protein ligase binding	0.0291795	39	GO	10152/409/9530/9529/143384/811/3301/1840/11160/55120/8322/2932/6596/3320/3326/3312/8517/81631/643246/4792/65018/79899/26191/6135/292/4087/8405/339745/6950/7009/7157/7188/28951/7251/203068/9246/7520/155061/9146	GO:0031625;GO:0044389	GO	Other_24
transcription coregulator activity	transcription coregulator activity;transcription coactivator activity	0.0291795	55	GO	86/79647/23568/694/9139/10153/57472/1387/1660/3337/1788/10589/1840/2113/2146/2247/2274/3146/23028/5927/80853/8085/400569/51586/51003/10443/8648/8031/9111/64710/4928/5092/5204/55274/23133/10401/23082/29893/55758/10284/84193/6605/6760/55578/9913/81550/9967/10140/84969/8805/7251/8725/27005/51741/10138	GO:0003712;GO:0003713	GO	Other_25
catalytic activity, acting on RNA	catalytic activity, acting on RNA	0.0291795	45	GO	144233/23019/57472/51692/27297/55152/8886/9879/1655/1656/1665/1660/23405/27292/22894/29102/1974/2021/112479/283459/64135/9836/56339/29081/79828/4343/9924/5073/10623/10622/171568/5511/201973/150962/440400/8731/25939/6499/23020/6894/51106/96764/127253/79650/85463	GO:0140098	GO	Other_26
promoter-specific chromatin binding	promoter-specific chromatin binding	0.0291795	13	GO	1655/1660/1958/10919/2067/2146/23028/9314/4928/7703/6881/7157/23060	GO:1990841	GO	Other_27
cytoplasmic translation	cytoplasmic translation	0.0301313	21	GO	7555/7812/1660/1968/1974/1975/56339/57409/10605/6134/6135/9045/6138/6146/6157/6122/6165/6208/6228/6202/55854	GO:0002181	GO	Other_28
endosome to lysosome transport	endosome to lysosome transport	0.0311845	12	GO	64400/27092/59283/23274/10042/84376/1130/4074/4534/7879/7251/57617	GO:0008333	GO	Other_29
transcription by RNA polymerase III	transcription by RNA polymerase III;RNA Polymerase III Transcription;RNA Polymerase III Abortive And Retractive Initiation	0.0322726	13	GO;Reactome	2972/1050/27297/9330/10623/10622/84265/171568/8467/10302/6908/4784/6741	GO:0006383;R-HSA-74158;R-HSA-749476	GO;Reactome	Module 4
cellular response to starvation	cellular response to starvation;response to starvation	0.0337998	25	GO;GO	8644/10533/23274/10919/5610/3312/55846/120892/81631/643246/8897/10641/5289/5465/5571/53632/150094/54407/8428/7157/11152/9213/1649/27102/9706	GO:0009267;GO:0042594	GO;GO	Module 5
positive regulation of cell projection organization	positive regulation of cell projection organization;positive regulation of neuron projection development	0.0337998	38	GO;GO	10152/10097/79647/54443/10677/55845/9139/1236/9662/8837/64764/54849/29904/8507/2146/79791/26259/80199/8322/2932/23028/7804/9842/23129/5997/6280/950/23064/6498/8724/8428/7074/54664/440730/5756/7422/7436/91752	GO:0031346;GO:0010976	GO;GO	Module 6
interleukin-2 production	interleukin-2 production;interleukin-4 production	0.0337998	16	GO	301/64170/916/9308/942/64581/2625/3552/10892/5142/5788/30968/1649/8288/80762/8140	GO:0032623;GO:0032633	GO	Other_30
protein localization to lysosome	protein localization to lysosome	0.0337998	10	GO	8546/27092/59283/9146/3312/4074/8031/7879/950/9765	GO:0061462	GO	Other_31
intrinsic apoptotic signaling pathway	intrinsic apoptotic signaling pathway	0.0337998	34	GO	10550/9529/10018/960/1545/1649/1655/56616/3301/8445/2907/3094/3190/23028/120892/5598/65018/9647/5625/54870/219790/6280/6498/6647/8428/84447/7009/7132/10210/7157/7178/51060/8725/51741	GO:0097193	GO	Other_32
phosphatase regulator activity	phosphatase regulator activity	0.0358432	18	GO	81611/10776/805/5610/114794/3476/3958/54545/9749/65979/51400/84152/5511/55291/1827/11123/6815/8725	GO:0019208	GO	Other_33
double-stranded RNA binding	double-stranded RNA binding	0.0358432	14	GO	161931/192670/1665/1660/23405/29102/5610/1975/3326/64135/3608/4939/6895/51311	GO:0003725	GO	Other_34
RNA polymerase II-specific DNA-binding transcription factor binding	RNA polymerase II-specific DNA-binding transcription factor binding	0.0358432	40	GO	338699/811/1050/1108/23019/1387/1408/1649/1655/1660/3301/1788/2113/27086/2625/2932/2957/3146/23028/9314/9113/6945/8648/4792/4853/5465/5481/3516/64320/84193/79918/4087/6605/6881/6908/9967/7157/28951/8805/115426	GO:0061629	GO	Other_35
protein kinase A binding	protein kinase A binding	0.0358432	11	GO	64746/158798/26993/10564/131544/2932/3784/120892/133619/5962/6262	GO:0051018	GO	Other_36
Transcriptional activation of mitochondrial biogenesis	Transcriptional activation of mitochondrial biogenesis	0.0364847	14	Reactome	55902/805/814/1387/200186/2101/2551/8648/5465/23082/23410/6742/51106/96764	R-HSA-2151201	Reactome	Other_48
acetyl-CoA biosynthetic process	acetyl-CoA biosynthetic process	0.0381946	6	GO	47/84532/55902/23181/25874/79717	GO:0006085	GO	Other_37
regulation of cysteine-type endopeptidase activity	regulation of cysteine-type endopeptidase activity	0.0381946	28	GO	23204/10550/409/10018/83596/22900/64170/834/831/960/8837/64581/56616/3146/3476/9314/10892/4210/5062/9647/5988/6197/6280/83874/8743/373509/7422/331	GO:2000116	GO	Other_38
rRNA metabolic process	rRNA metabolic process	0.038872	31	GO	2972/8886/27292/22894/29102/112479/9330/55127/11103/84549/29081/65008/4691/10528/161424/10412/120379/83732/80135/6135/9045/6165/6208/6202/23223/23212/26156/51106/7157/51504/55720	GO:0016072	GO	Other_39
hematopoietic progenitor cell differentiation	hematopoietic progenitor cell differentiation	0.0401669	18	GO	126549/54443/8546/5610/2625/4222/56339/10443/11051/5788/23212/6655/6659/7157/401551/7520/22890/57623	GO:0002244	GO	Other_40
regulation of calcium-mediated signaling	regulation of calcium-mediated signaling	0.0428711	13	GO	805/6348/916/64581/8445/2274/2932/3094/120892/5598/4761/1827/84174	GO:0050848	GO	Other_41
cellular component disassembly	cellular component disassembly	0.0428711	47	GO	6059/22985/26993/327/196528/64422/10533/79065/10677/10241/829/57132/23122/23274/23399/1520/1639/23405/2021/84340/2932/3312/3684/3936/81631/643246/92399/115677/5289/65018/9821/5962/22828/23064/292/6605/6811/55254/7111/7157/7251/5756/51569/9706/7405/54832/11152	GO:0022411	GO	Other_42
mitotic chromosome condensation	mitotic chromosome condensation	0.0445349	6	GO	26993/23310/64151/23397/51203/8467	GO:0007076	GO	Other_43
regulation of fibroblast apoptotic process	regulation of fibroblast apoptotic process	0.0445349	6	GO	8539/10018/694/10428/9262/7157	GO:2000269	GO	Other_44
ribonucleoprotein complex assembly	ribonucleoprotein complex assembly	0.044577	25	GO	79869/1660/1968/1975/79760/3320/3326/55052/51081/11051/120379/6134/6135/6122/6208/23212/23064/23020/6634/6732/6430/8683/96764/7520/91746	GO:0022618	GO	Other_45
regulation of protein modification by small protein conjugation or removal	regulation of protein modification by small protein conjugation or removal	0.0458337	29	GO	7965/409/9529/868/9646/84259/3301/1958/55215/10363/3320/3326/23028/120892/10892/80762/9111/553115/10401/65018/144165/26191/6135/6659/339745/10210/10054/84101/331	GO:1903320	GO	Other_46
cadherin binding	cadherin binding	0.0496495	38	GO	54443/301/9689/829/831/23607/8642/1656/3337/1968/58513/23085/2317/3190/3326/3312/3875/3927/55379/143098/10397/10528/5062/23042/8301/51400/5861/5962/9045/6138/26156/6643/8428/11329/6811/83874/5756/55854	GO:0045296	GO	Other_47
Cluster 5 Metabolomics
pathway_id	pathway_name	describtion	pathway_class	p_value	p_value_adjust	all_id	all_number	mapped_id	mapped_number	mapped_percentage	class
hsa00970	Aminoacyl-tRNA biosynthesis	NA	Genetic Information Processing; Translation	4.61705e-06	0.000881857	C00025;C00037;C00041;C00047;C00049;C00062;C00064;C00065;C00073;C00078;C00079;C00082;C00097;C00101;C00123;C00135;C00148;C00152;C00183;C00188;C00234;C00407;C00886;C01005;C01931;C02047;C02163;C02282;C02412;C02430;C02553;C02554;C02702;C02839;C02984;C02987;C02988;C02992;C03125;C03127;C03294;C03402;C03511;C03512;C06112;C06113;C06481;C06482;C16138;C16638;C17022;C17027	52	C00041;C00188;C00148;C00047;C00082;C00062	6	11.5385	KEGG
hsa00470	D-Amino acid metabolism	NA	Metabolism; Metabolism of other amino acids	2.06309e-05	0.00197025	C00022;C00025;C00026;C00036;C00037;C00041;C00047;C00049;C00062;C00064;C00065;C00073;C00077;C00079;C00084;C00097;C00133;C00134;C00135;C00148;C00166;C00188;C00217;C00402;C00431;C00433;C00515;C00666;C00680;C00692;C00739;C00740;C00763;C00792;C00793;C00819;C00820;C00855;C00993;C01110;C01157;C01180;C01667;C01672;C01726;C02237;C02265;C02855;C03239;C03341;C03440;C03564;C03771;C03933;C03943;C04260;C04282;…	67	C00041;C00188;C00148;C01157;C00047;C00062	6	8.95522	KEGG
hsa00120	Primary bile acid biosynthesis	Bile acids are steroid carboxylic acids derived from cholesterol in vertebrates. The primary bile acids, cholic acid and chenodeoxycholic acid, are synthesized in the liver and conjugated with taurine or glycine before secretion via bile into the intestine. The conversion from cholesterol to cholic and chenodeoxycholic acids involves four steps: 1) the initiation of synthesis by 7alpha-hydroxylat…	Metabolism; Lipid metabolism	0.000713809	0.0454458	C00037;C00187;C00245;C00695;C01301;C01794;C01921;C02528;C03594;C04554;C04722;C05122;C05337;C05444;C05445;C05446;C05447;C05448;C05449;C05451;C05452;C05453;C05454;C05455;C05460;C05465;C05466;C05467;C05468;C06341;C13550;C15518;C15519;C15520;C15610;C15613;C15614;C17331;C17332;C17333;C17335;C17336;C17337;C17339;C17343;C17345;C17346	47	C01921;C05122;C05466;C05465	4	8.51064	KEGG
Cluster 6 Transcriptomics
module_annotation	Description	p.adjust	Count	database	geneID	pathway_id	class	module
alternative mRNA splicing, via spliceosome	alternative mRNA splicing, via spliceosome;RNA splicing, via transesterification reactions;RNA splicing, via transesterification reactions with bulged adenosine as nucleophile;mRNA splicing, via spliceosome;RNA splicing;regulation of alternative mRNA splicing, via spliceosome;regulation of RNA splicing;regulation of mRNA splicing, via spliceosome	0.00190253	33	GO;GO	56853/10521/80004/9513/3192/4154/10084/5725/22827/58517/5936/10921/55234/9589/8896/1153/10236/57721/4236/10199/26986/55015/25766/51634/9733/6631/6633/22938/6432/10929/57396/286676/11017	GO:0000380;GO:0000375;GO:0000377;GO:0000398;GO:0008380;GO:0000381;GO:0043484;GO:0048024	GO;GO	Module 1
translation regulator activity, nucleic acid binding	translation regulator activity, nucleic acid binding	0.0105666	15	GO	56853/1936/10209/1967/8893/1965/8661/8666/54676/4528/54516/26986/51247/7298/163255	GO:0090079	GO	Other_1
calcium channel inhibitor activity	calcium channel inhibitor activity	0.011356	5	GO	801/3708/29085/7779/6804	GO:0019855	GO	Other_2
isomerase activity	isomerase activity	0.0216378	17	GO	9049/242/78987/84650/58478/55556/2280/2287/10007/4351/2923/5480/85313/83480/285367/6683/7167	GO:0016853	GO	Other_3
transcription coactivator activity	transcription coactivator activity	0.0333855	23	GO	9049/283149/8896/23125/115098/10370/1488/10521/8721/3159/84148/9663/10084/6602/22938/10923/6867/6882/10629/85363/84851/81603/7337	GO:0003713	GO	Other_4
transcription corepressor binding	transcription corepressor binding	0.0333855	8	GO	1487/1488/2023/3065/3068/5252/6095/7704	GO:0001222	GO	Other_5
Cluster 9 Transcriptomics
module_annotation	Description	p.adjust	Count	database	geneID	pathway_id	class	module
DNA-binding transcription factor binding	DNA-binding transcription factor binding;RNA polymerase II-specific DNA-binding transcription factor binding	0.000115319	35	GO	171023/11176/8915/80279/1051/1616/7994/23081/5469/9969/4205/9112/4609/4683/8202/26155/4869/8204/5187/5467/5715/5925/6188/860/25942/6598/6670/6789/6872/6907/7091/7110/7158/26043/9658	GO:0140297;GO:0061629	GO	Other_1
transcription coregulator activity	transcription coregulator activity;transcription coactivator activity;transcription corepressor activity	0.0015373	33	GO	171023/8915/63035/57658/863/865/1616/1653/2145/7994/5469/9969/9439/9112/8202/26155/4869/8204/57649/5715/5925/283248/6047/25942/6598/6603/26039/6907/7091/7110/7158/9321/10600	GO:0003712;GO:0003713;GO:0003714	GO	Other_2
GTPase binding	GTPase binding;small GTPase binding	0.00222302	23	GO	26999/23500/1729/1857/10938/23062/9950/90410/55004/4650/5830/22930/25782/117177/51735/25780/9827/22836/79890/6242/3842/9321/23039	GO:0051020;GO:0031267	GO	Other_3
ABC-type transporter activity	ABC-type transporter activity;ATPase-coupled transmembrane transporter activity	0.00616158	9	GO	20/24/4363/215/9619/57130/23400/6892/9550	GO:0140359;GO:0042626	GO	Other_4
GTPase regulator activity	GTPase regulator activity;nucleoside-triphosphatase regulator activity	0.00944407	29	GO	11033/55738/9743/2909/23229/9266/201627/51291/55004/8567/4650/26030/22930/25782/117177/51735/5922/25780/9827/9628/79890/6103/6242/140775/9515/26000/125058/55357/55633	GO:0030695;GO:0060589	GO	Other_5
poly-purine tract binding	poly-purine tract binding;poly(A) binding	0.00944407	6	GO	1653/10657/5042/219988/5939/7072	GO:0070717;GO:0008143	GO	Other_6
core promoter sequence-specific DNA binding	core promoter sequence-specific DNA binding	0.00997552	7	GO	11176/1051/4609/4869/6598/6872/9519	GO:0001046	GO	Other_7
B cell receptor signaling pathway	B cell receptor signaling pathway	0.0118799	10	KEGG	Q9Y243/O15111/O14920/A6NI73/P28482/A0A024RD24/P16885/Q96LZ3/A0A024R1P2/Q8IV61	hsa04662	KEGG	Other_15
microtubule plus-end binding	microtubule plus-end binding	0.0145214	5	GO	9793/7461/10982/22924/6786	GO:0051010	GO	Other_8
Human papillomavirus infection	Human papillomavirus infection	0.0164499	21	KEGG	Q9Y243/A0A024R883/Q13535/A0A024R9B0/O15111/A0A024RDW8/P49747/Q15700/Q92997/Q13467/O14920/P13612/Q13797/P24043/O15230/P28482/P20592/A0A024RDV3/P28749/P62380/O95680	hsa05165	KEGG	Other_16
Small cell lung cancer	Small cell lung cancer	0.0164499	10	KEGG	Q9Y243/O14727/A0A024R9B0/O15111/A0A024RDW8/O00716/O14920/P24043/O15230/A0A024RDV3	hsa05222	KEGG	Other_17
histone modification	histone modification	0.0184691	32	GO	171023/11176/79577/84444/26122/2140/2145/54815/84656/10075/23210/7994/23030/23081/4000/9112/8202/26155/5187/11137/5928/283248/25942/6598/64426/6872/6907/51366/9958/10600/25862/51043	GO:0016570	GO	Other_9
nucleosome binding	nucleosome binding	0.0287077	8	GO	23523/84656/50809/26155/5928/6047/6598/6603	GO:0031491	GO	Other_10
histone binding	histone binding	0.0347815	17	GO	11176/84181/1616/84656/7994/26155/4869/23198/11137/5928/6872/6907/7158/9958/10600/25862/23038	GO:0042393	GO	Other_11
modification-dependent protein binding	modification-dependent protein binding	0.0375363	13	GO	287/11176/1616/84656/5336/10594/23198/11137/55072/257397/6872/7158/9958	GO:0140030	GO	Other_12
ATP hydrolysis activity	ATP hydrolysis activity	0.0380474	20	GO	24/215/23400/9550/84181/80205/1653/55661/90957/1659/10808/10525/9493/4172/22861/5189/5981/22836/57674/10051	GO:0016887	GO	Other_13
PD-L1 expression and PD-1 checkpoint pathway in cancer	PD-L1 expression and PD-1 checkpoint pathway in cancer	0.0405959	9	KEGG	Q9Y243/B4DT49/O15111/O14920/O43561/P28482/A0A024RD24/Q96LZ3/A0A024R3M4	hsa05235	KEGG	Other_18
extracellular matrix structural constituent	extracellular matrix structural constituent	0.0416802	13	GO	176/920/1307/1284/1311/90187/10516/256158/3908/3911/4052/4053/7148	GO:0005201	GO	Other_14
Rab regulation of trafficking	Rab regulation of trafficking;RAB GEFs exchange GTP for GDP on RABs	0.0421161	14	Reactome	208/10000/201627/23062/8567/22930/25782/117177/9827/79890/26000/125058/55357/80006	R-HSA-9007101;R-HSA-8876198	Reactome	Other_19
Toll-like Receptor Cascades	Toll-like Receptor Cascades;Toll Like Receptor 4 (TLR4) Cascade;Toll Like Receptor 9 (TLR9) Cascade;MyD88:MAL(TIRAP) cascade initiated on plasma membrane;Toll Like Receptor TLR6:TLR2 Cascade;Toll Like Receptor 10 (TLR10) Cascade;Toll Like Receptor 5 (TLR5) Cascade;MyD88 cascade initiated on plasma membrane;Toll Like Receptor TLR1:TLR2 Cascade;Toll Like Receptor 2 (TLR2) Cascade	0.0421161	16	Reactome	1147/1759/8411/3551/51135/5594/4205/9683/84166/57162/5336/6233/23098/257397/114609/81622	R-HSA-168898;R-HSA-166016;R-HSA-168138;R-HSA-166058;R-HSA-168188;R-HSA-168142;R-HSA-168176;R-HSA-975871;R-HSA-168179;R-HSA-181438	Reactome	Other_20
G1/S Transition	G1/S Transition;Mitotic G1 phase and G1/S transition;Cyclin E associated events during G1/S transition	0.0421161	14	Reactome	208/10000/9134/8317/26271/4172/4609/5715/9491/5925/5928/5933/6233/1871	R-HSA-69206;R-HSA-453279;R-HSA-69202	Reactome	Other_21
ABC transporters in lipid homeostasis	ABC transporters in lipid homeostasis;Regulation of NF-kappa B signaling;Intra-Golgi and retrograde Golgi-to-ER traffic;ABC-family proteins mediated transport;RNA polymerase II transcribes snRNA genes;Transcriptional Regulation by TP53;ECM proteoglycans;Diseases of signal transduction by growth factor receptors and second messengers;Interleukin-1 signaling	0.0421161	87	Reactome	20/215/9619/5824/8504/1147/3551/9683/84166/6233/372/55738/11316/22820/9266/9950/27333/9493/27314/22930/25782/9827/22836/90196/7110/9321/6293/24/4363/5715/23198/9491/905/22936/26173/92105/55756/5430/5431/5432/5452/208/10000/317/545/9134/25904/9337/1327/1616/54815/2936/7994/55004/4683/26155/4869/5928/5933/6872/176/63827/1284/1311/3680/3908/3911/7043/7148/53335/1051/26127/81608/7855/4000/5594/4609/5…	R-HSA-1369062;R-HSA-9758274;R-HSA-6811442;R-HSA-382556;R-HSA-6807505;R-HSA-3700989;R-HSA-3000178;R-HSA-5663202;R-HSA-9020702	Reactome	Other_22
Signaling by the B Cell Receptor (BCR)	Signaling by the B Cell Receptor (BCR);Fc epsilon receptor (FCERI) signaling;Activation of NF-kappaB in B cells;Downstream signaling events of B Cell Receptor (BCR)	0.0483828	15	Reactome	8915/1147/3551/4794/5336/5715/23198/9491/25780/6233/6786/27040/5594/5291/257397	R-HSA-983705;R-HSA-2454202;R-HSA-1169091;R-HSA-1168372	Reactome	Other_23
IRAK1 recruits IKK complex	IRAK1 recruits IKK complex;IRAK1 recruits IKK complex upon TLR7/8 or 9 stimulation	0.0483828	4	Reactome	1147/3551/57162/6233	R-HSA-937039;R-HSA-975144	Reactome	Other_24
Cluster 10 Transcriptomics
module_annotation	Description	p.adjust	Count	database	geneID	pathway_id	class	module
RNA catabolic process	RNA catabolic process;RNA stabilization;mRNA catabolic process;nucleobase-containing compound catabolic process;negative regulation of RNA catabolic process;mRNA stabilization;regulation of RNA stability;negative regulation of mRNA catabolic process;regulation of mRNA stability;3'-UTR-mediated mRNA stabilization;regulation of mRNA catabolic process;heterocycle catabolic process;cellular nitrogen …	0.00110791	33	GO;GO;GO;GO;GO	27161/472/27254/115752/1736/2081/5393/2926/85441/3183/9641/23367/23185/79066/54888/55629/5580/8241/8635/6093/23381/27044/10492/9652/5976/4904/8531/7538/1806/3704/5144/5151/8578	GO:0006401;GO:0043489;GO:0006402;GO:0034655;GO:1902369;GO:0048255;GO:0043487;GO:1902373;GO:0043488;GO:0070935;GO:0061013;GO:0046700;GO:0044270;GO:0019439;GO:1901361	GO;GO;GO;GO;GO	Module 1
negative regulation of catabolic process	negative regulation of catabolic process;negative regulation of cellular catabolic process	0.00335463	29	GO;GO	8678/29082/1459/1736/1982/2801/9759/3183/3240/9641/3587/23367/23185/79066/4248/23077/54888/5290/8241/10193/6093/4088/10492/57602/55737/4904/8531/55625/7538	GO:0009895;GO:0031330	GO;GO	Module 2
positive regulation of establishment of protein localization	positive regulation of establishment of protein localization;positive regulation of protein localization;positive regulation of intracellular protein transport;regulation of intracellular protein transport;positive regulation of protein transport;regulation of intracellular transport;positive regulation of intracellular transport	0.00379127	42	GO;GO;GO;GO	9776/10134/9847/908/10694/153241/1459/1736/55763/55294/8660/3717/57506/125170/4836/9520/5027/5108/5566/5580/22902/4088/6714/57602/6844/51160/55737/10551/10542/4248/23636/5175/5780/65267/9648/5905/7327/487/3916/5605/54888/9230	GO:1904951;GO:1903829;GO:0090316;GO:0033157;GO:0051222;GO:0032386;GO:0032388	GO;GO;GO;GO	Module 3
positive regulation of leukocyte cell-cell adhesion	positive regulation of leukocyte cell-cell adhesion;positive regulation of cell adhesion;positive regulation of cell-cell adhesion;regulation of leukocyte cell-cell adhesion;positive regulation of T cell activation;positive regulation of alpha-beta T cell activation;leukocyte cell-cell adhesion	0.00761311	37	GO;GO;GO	8943/84433/729230/1445/3105/3566/3654/3707/3717/10859/8440/84807/114548/5290/5777/399/9092/6401/140885/6714/7297/7784/10551/10109/472/1021/10272/3987/6093/6251/4088/7168/7001/6693/5175/6279/6793	GO:1903039;GO:0045785;GO:0022409;GO:1903037;GO:0050870;GO:0046635;GO:0007159	GO;GO;GO	Module 4
nuclear migration	nuclear migration;nucleus localization	0.00941883	6	GO;GO	153241/5048/5108/23353/23224/161176	GO:0007097;GO:0051647	GO;GO	Module 5
chromosome segregation	chromosome segregation;sister chromatid segregation	0.0116687	27	GO;GO	10096/51433/55207/472/8678/996/64105/55743/29082/79643/91782/1459/10664/8452/55294/79858/23636/11339/23244/8766/10636/348235/9126/10735/23353/8239/7756	GO:0007059;GO:0000819	GO;GO	Module 6
RNA helicase activity	RNA helicase activity;ATP-dependent activity, acting on RNA	0.0381725	10	GO;GO	9416/57062/55510/79009/22907/56919/57647/10146/85441/5976	GO:0003724;GO:0008186	GO;GO	Module 7
mitotic cell cycle phase transition	mitotic cell cycle phase transition;regulation of mitotic cell cycle phase transition	0.0410206	29	GO;GO	51433/472/641/9133/996/1021/1022/1028/55743/91782/1164/8452/8450/25793/29933/26524/4204/79858/3275/5720/10197/5777/8766/163859/59343/11073/27338/51720/7756	GO:0044772;GO:1901990	GO;GO	Module 8
protein serine/threonine/tyrosine kinase activity	protein serine/threonine/tyrosine kinase activity;protein serine kinase activity;protein serine/threonine kinase activity	5.34156e-08	51	GO	472/817/818/8573/1021/1022/1445/1455/1459/2081/2260/3055/3654/3702/3717/26524/114783/5605/10746/6885/11183/5600/5603/2011/2872/4750/79858/91754/5290/5292/5585/5566/5579/5580/5613/6093/9748/54861/6714/6793/83931/7075/7204/7297/8408/54986/65267/6046/8812/9641/8425	GO:0004712;GO:0106310;GO:0004674	GO	Other_1
establishment of protein localization to organelle	establishment of protein localization to organelle	0.0127317	31	GO	8943/9776/10134/908/10694/29082/1459/1736/131118/51307/25793/55294/9648/23163/3587/3717/3916/90678/57506/64112/4836/4851/9520/23636/5018/5580/8766/54557/4088/57602/51160	GO:0072594	GO	Other_10
chromosome localization	chromosome localization	0.014972	11	GO	10096/472/8678/29082/79643/91782/8452/25900/23636/8766/23353	GO:0050000	GO	Other_11
endosomal transport	endosomal transport	0.017049	20	GO	8943/91056/55745/55207/29082/79643/91782/57706/8729/9648/23163/54497/8766/9230/10043/51160/51699/55737/55275/143187	GO:0016197	GO	Other_12
protein-macromolecule adaptor activity	protein-macromolecule adaptor activity;molecular adaptor activity	0.0171135	29	GO	10006/267/286/8907/1173/483/55024/917/8450/25793/55294/2784/3054/5605/57506/8440/23636/10636/8676/23353/23224/161176/10346/6844/143187/8662/10542/54557/51364	GO:0030674;GO:0060090	GO	Other_13
chromatin DNA binding	chromatin DNA binding	0.0171135	13	GO	10664/2308/3151/3183/23135/53615/9219/4851/4088/6597/6601/23558/7543	GO:0031490	GO	Other_14
bone cell development	bone cell development	0.0173906	7	GO	10006/55294/2313/10859/5048/5777/6714	GO:0098751	GO	Other_15
establishment of organelle localization	establishment of organelle localization;establishment of chromosome localization	0.0175337	29	GO	10096/8943/472/583/8678/153241/29082/79643/91782/8452/79443/8729/10013/3566/3916/4134/51168/283446/23636/5048/5108/8766/9230/89941/56907/23353/23224/161176/7314	GO:0051656;GO:0051303	GO	Other_16
ubiquitin binding	ubiquitin binding	0.0192565	12	GO	267/84164/329/1164/25793/55294/23163/10013/23636/4088/10043/51160	GO:0043130	GO	Other_17
histone modification	histone modification	0.0216494	33	GO	55870/472/25855/817/10664/8450/79813/80314/3054/9759/10013/3717/55683/23135/4297/6885/53615/4204/9219/22823/79858/51105/5585/5579/5580/3275/6018/29115/6688/6874/51720/57602/23558	GO:0016570	GO	Other_18
asymmetric cell division	asymmetric cell division	0.0246237	5	GO	10096/9181/2801/10636/7005	GO:0008356	GO	Other_19
cadherin binding	cadherin binding	4.19287e-05	33	GO	10006/682/832/9133/10694/1265/1938/1982/7458/22905/57488/53827/2801/3054/23367/3939/9208/2011/8650/5093/9124/5315/9588/9230/5905/6164/6128/6520/9748/27044/6714/7094/7112	GO:0045296	GO	Other_2
viral process	viral process	0.0258694	29	GO	55207/682/8812/29082/79643/91782/8662/51386/3054/27336/10581/3916/10542/23367/90678/57506/11320/4599/4851/5093/23076/6520/6597/6480/27090/10346/10475/51160/7538	GO:0016032	GO	Other_20
response to type I interferon	response to type I interferon;type I interferon signaling pathway;cellular response to type I interferon	0.0263165	9	GO	10581/3454/9641/3654/57506/4599/5777/23170/7297	GO:0034340;GO:0060337;GO:0071357	GO	Other_21
regulation of DNA methylation	regulation of DNA methylation	0.0263165	6	GO	4297/53615/4204/5290/6018/6688	GO:0044030	GO	Other_22
ribosome biogenesis	ribosome biogenesis;ribonucleoprotein complex biogenesis	0.0271638	30	GO	8450/22907/57647/1736/10436/5393/91893/29889/79066/28987/55035/64434/6128/6218/6193/23076/27341/9092/51119/57602/23160/54853/54059/472/9416/7458/10291/8175/7375/56949	GO:0042254;GO:0022613	GO	Other_23
lymphocyte differentiation	lymphocyte differentiation	0.0271638	27	GO	326/8943/472/84433/729230/914/917/1021/25793/9759/3566/3570/359948/3702/3707/9935/931/4783/84807/114548/7001/5777/399/10193/9092/6688/6693	GO:0030098	GO	Other_24
positive regulation of DNA-binding transcription factor activity	positive regulation of DNA-binding transcription factor activity	0.0271638	21	GO	9181/84159/84433/56919/9759/9641/3654/3717/10542/57121/6885/57506/92140/114548/5579/6279/4088/6597/83696/10346/10475	GO:0051091	GO	Other_25
late endosome to lysosome transport	late endosome to lysosome transport	0.0271638	5	GO	55207/29082/79643/91782/55737	GO:1902774	GO	Other_26
positive regulation of autophagosome assembly	positive regulation of autophagosome assembly	0.0271638	5	GO	23130/8678/90678/64112/8408	GO:2000786	GO	Other_27
regulation of telomere maintenance via telomerase	regulation of telomere maintenance via telomerase	0.029953	8	GO	472/908/10694/1736/3183/11284/23381/6714	GO:0032210	GO	Other_28
protein phosphatase binding	protein phosphatase binding	0.0305289	15	GO	51433/286/933/996/1445/2308/9641/8660/10859/9110/51778/22870/8036/140885/23381	GO:0019903	GO	Other_29
regulation of autophagy	regulation of autophagy;regulation of macroautophagy;positive regulation of autophagy;positive regulation of cellular catabolic process	9.85216e-05	48	GO	22926/23130/472/51382/8678/29082/1459/55332/1982/2081/55763/25793/55294/2308/79443/2801/10013/3587/23367/90678/6885/64112/92140/9110/5290/5566/10193/6093/7942/10346/10475/8408/57602/55737/27161/10134/55743/5393/11337/2926/8660/79066/5027/5580/10492/5976/4904/7538	GO:0010506;GO:0016241;GO:0010508;GO:0031331	GO	Other_3
regulated exocytosis	regulated exocytosis	0.0336988	19	GO	55207/23621/8573/729230/2771/3055/3566/3916/4851/5027/5341/5579/9230/51150/6688/8676/9144/6844/7784	GO:0045055	GO	Other_30
cellular response to chemical stress	cellular response to chemical stress	0.0361314	24	GO	9181/472/8678/51142/2081/25793/55294/2308/10013/3717/23135/5603/4248/4779/5151/5290/10105/7001/5580/140885/6714/7168/65267/8531	GO:0062197	GO	Other_31
mRNA processing	mRNA processing;RNA splicing	0.0386277	33	GO	403314/9541/11129/27254/57703/143884/9416/2081/9130/55094/2926/3183/92906/27336/79066/9588/5566/8241/9904/23076/9092/57466/10291/8175/10250/10147/10492/29896/7307/7375/56949/4904/81669	GO:0006397;GO:0008380	GO	Other_32
regulation of mitochondrion organization	regulation of mitochondrion organization	0.0386277	14	GO	10449/1459/25793/55294/10013/125170/64112/4836/10105/89941/10193/56907/57602/55737	GO:0010821	GO	Other_33
regulation of small GTPase mediated signal transduction	regulation of small GTPase mediated signal transduction	0.0424768	22	GO	29/116985/9938/201176/57514/396/9181/8452/27128/57706/51306/221472/11337/8729/3707/4851/23636/51196/286205/8036/6714/7204	GO:0051056	GO	Other_34
protein localization to plasma membrane	protein localization to plasma membrane	0.0480602	21	GO	10551/286/1173/483/583/682/9847/1445/23163/2803/8650/284098/5780/8766/5911/6093/10098/6844/55737/65267/55625	GO:0072659	GO	Other_35
translational initiation	translational initiation	0.0495259	12	GO	27161/55024/56919/8662/51386/1982/7458/9669/23367/8440/6218/6193	GO:0006413	GO	Other_36
post-Golgi vesicle-mediated transport	post-Golgi vesicle-mediated transport	0.0497457	11	GO	8943/583/55297/1445/55763/8729/23163/2803/3916/6844/143187	GO:0006892	GO	Other_37
SARS-CoV Infections	SARS-CoV Infections;SARS-CoV-2 Infection	0.00135135	37	Reactome	1173/483/8678/25855/29082/79643/91782/8452/10146/3105/3454/9641/3570/3654/3717/23367/6885/57506/53615/11320/9219/114548/23225/23636/54625/143/5777/6093/6218/6193/30011/6480/27090/7297/7314/11311/7532	R-HSA-9679506;R-HSA-9694516	Reactome	Other_38
regulation of protein stability	regulation of protein stability;protein destabilization;protein stabilization	0.00379127	27	GO	483/573/908/10694/1022/55743/1389/8452/25793/55294/23163/3054/10013/10437/3916/5292/5580/59343/10169/4088/6714/57602/7375/8239/55737/124997/7756	GO:0031647;GO:0031648;GO:0050821	GO	Other_4
mitochondrion disassembly	mitochondrion disassembly;organelle disassembly;cellular component disassembly	0.00379127	31	GO	9776/23130/8678/1459/25793/55294/65991/11337/10013/2011/10193/8408/57602/8729/2801/9181/832/29082/79643/91782/79443/4778/5048/5290/5341/5579/57466/6597/6601/6749/5976	GO:0061726;GO:1903008;GO:0022411	GO	Other_5
protein autophosphorylation	protein autophosphorylation;peptidyl-serine phosphorylation;peptidyl-serine modification	0.00379127	39	GO	9776/472/817/1445/2081/2260/3055/3654/3702/3717/5605/2011/2872/5292/5566/5613/5911/9748/6714/6793/8408/65267/1389/1455/1459/10013/9641/26524/5603/8440/5144/5290/5585/5334/5579/5580/6093/8115/2590	GO:0046777;GO:0018105;GO:0018209	GO	Other_6
macroautophagy	macroautophagy	0.00379127	27	GO	55207/9776/23130/51382/8678/29082/79643/91782/2081/55763/79443/11337/10013/23367/90678/6885/64112/5290/5566/10193/6714/8408/57602/51160/55737/143187/124997	GO:0016236	GO	Other_7
autophagy of mitochondrion	autophagy of mitochondrion	0.00379127	13	GO	9776/23130/8678/1459/25793/55294/65991/11337/10013/2011/10193/8408/57602	GO:0000422	GO	Other_8
positive regulation of organelle organization	positive regulation of organelle organization;positive regulation of organelle assembly;positive regulation of vacuole organization;regulation of organelle assembly	0.0116687	40	GO	51433/10109/23130/472/8678/9847/908/10694/996/153241/8452/1736/25793/79443/10146/3055/90678/4204/125170/64112/8440/4836/23636/5027/5341/11284/10105/4088/56907/6714/7168/8408/55737/51364/29082/79643/91782/4134/10198/23224	GO:0010638;GO:1902117;GO:0044090;GO:1902115	GO	Other_9
Cluster 11 Transcriptomics
module_annotation	Description	p.adjust	Count	database	geneID	pathway_id	class	module
peptidyl-lysine acetylation	peptidyl-lysine acetylation;protein acetylation;internal protein amino acid acetylation;protein acylation;histone acetylation;internal peptidyl-lysine acetylation;histone H4 acetylation;histone H2A acetylation	0.000135622	20	GO;GO	60/322/1386/56970/7862/55929/114799/2624/54799/4300/10933/10943/8473/51230/54107/5562/6622/23326/55689/1743	GO:0018394;GO:0006473;GO:0006475;GO:0043543;GO:0016573;GO:0018393;GO:0043967;GO:0043968	GO;GO	Module 1
GTPase regulator activity	GTPase regulator activity;nucleoside-triphosphatase regulator activity	0.000621067	30	GO	3267/11214/55114/23370/8853/613/132864/23258/9681/1933/90167/28964/2874/8924/10788/23096/9270/8649/4924/23550/221002/8786/126432/60682/134957/23075/128637/25771/23061/7454	GO:0030695;GO:0060589	GO	Other_1
positive regulation of double-strand break repair	positive regulation of double-strand break repair	0.0423156	8	GO	60/55929/2521/10459/54799/10933/5591/7454	GO:2000781	GO	Other_2
negative regulation of protein dephosphorylation	negative regulation of protein dephosphorylation	0.0423156	6	GO	9258/4249/9475/23075/261726/7124	GO:0035308	GO	Other_3
pyruvate metabolic process	pyruvate metabolic process	0.0482072	10	GO	3692/28964/3356/10873/8473/5160/5214/5236/5313/5562	GO:0006090	GO	Other_4

## Sheet: Pathways4crests
Transcriptomics Crest 1
module_annotation	Description	p.adjust	Count	database	geneID	pathway_id	class	module
Diseases of signal transduction by growth factor receptors and second messengers	Homo sapiens : Diseases of signal transduction by growth factor receptors and second messengers	1.07027e-12	254	Reactome	60/71/102/6868/55109/55750/10142/207/84335/208/238/8546/54518/324/51107/408/409/10533/8312/572/9530/53335/10018/51411/57448/8315/801/808/817/818/867/930/940/941/11140/1026/1027/1051/1213/22866/11064/11052/1385/1387/1445/1452/1487/1488/1499/8454/1523/1639/28514/80824/1848/1937/9451/27436/2033/255324/2064/2065/27248/2100/2120/9715/2247/2252/2260/2261/81608/2280/2323/2335/2308/2309/4303/10818/8087/2…	R-HSA-5663202	Reactome	Other 1
GTPase regulator activity	GTPase regulator activity;nucleoside-triphosphatase regulator activity;guanyl-nucleotide exchange factor activity;GTPase activator activity	3.22167e-10	182	GO	29/116986/116988/3267/3268/84079/116984/64411/378/84364/26286/10565/94134/55843/55114/57584/257106/57514/2909/80728/395/64333/396/397/55160/23365/23370/26084/100271715/54848/84904/50649/9459/8874/23229/408/50807/8853/8412/440193/132864/9267/9266/9265/57706/9909/23258/201627/414918/9681/22894/9093/55619/139818/1794/1795/57572/85440/345930/1933/1936/8892/1983/9844/54869/2151/10160/9855/26269/2245/1…	GO:0030695;GO:0060589;GO:0005085;GO:0005096	GO	Other 2
Neutrophil degranulation	Homo sapiens : Neutrophil degranulation	4.27838e-10	268	Reactome	1/30/55860/10120/102/101/175/226/290/8907/317/327/383/64333/25852/411/427/10533/23250/23200/10159/51382/10396/567/51411/25798/684/718/719/728/387263/51719/55832/124583/823/10694/929/11314/948/960/963/1604/967/968/8621/634/4680/80184/1675/5199/10970/160364/23601/1265/29099/23406/8904/8895/55313/1378/1471/5476/1508/1075/1512/1520/1522/1535/1536/23191/28988/1650/1654/8694/1729/80331/1774/1794/79930/…	R-HSA-6798695	Reactome	Other 3
RHO GTPase cycle	Homo sapiens : RHO GTPase cycle	9.95582e-10	251	Reactome	10006/10152/27/29/91452/60/71/87/120/9590/11214/347902/23141/22852/54443/116985/116984/64411/84364/26286/79658/94134/55843/55114/57584/257106/57514/9743/2909/80728/9912/395/64333/396/397/9138/55160/9826/23365/9828/23370/26084/50650/84904/50649/55701/7984/9459/8874/23229/51566/55971/80115/10409/10134/55845/708/84317/55704/908/11140/998/8476/9578/10602/56990/11113/10970/1213/51138/1362/1445/1535/15…	R-HSA-9012999	Reactome	Other 4
actin filament organization	actin filament organization;actin polymerization or depolymerization;actin filament polymerization;actin filament bundle assembly;actomyosin structure organization;actin filament bundle organization;actin filament depolymerization;actin cytoskeleton reorganization;contractile actin filament bundle assembly;stress fiber assembly;actin crosslink formation;regulation of supramolecular fiber organiza…	8.40589e-09	259	GO;GO;GO;GO	10006/10152/25/71/10096/118/120/199/7840/55435/382/10565/94134/55114/2909/395/55160/23370/10094/10093/408/9530/55971/80115/585/274/55909/55845/800/822/829/57091/375307/998/1072/11113/57175/23603/23406/2017/23191/23500/1730/1739/9844/79767/2006/55740/2041/90952/83715/50848/9873/10979/2314/2316/342184/6624/25794/2620/10634/9535/2934/9026/7184/64423/10788/9270/3693/256949/3936/51474/80774/3984/44272…	GO:0007015;GO:0008154;GO:0030041;GO:0051017;GO:0031032;GO:0061572;GO:0030042;GO:0031532;GO:0030038;GO:0043149;GO:0051764;GO:1902903;GO:1902905;GO:1902904;GO:0032956;GO:0110053;GO:0030832;GO:0008064;GO:0030833;GO:0030835;GO:0032231;GO:0030837;GO:0051492;GO:0051496;GO:0051127;GO:0051693;GO:0030834;GO:0045010;GO:0110020;GO:0032233;GO:0032970	GO;GO;GO;GO	Module 1
mRNA Splicing - Major Pathway	Homo sapiens : mRNA Splicing - Major Pathway;Homo sapiens : mRNA Splicing;Homo sapiens : Processing of Capped Intron-Containing Pre-mRNA	3.23711e-08	143	Reactome;Reactome;Reactome	9716/8896/55749/10421/51362/988/10523/29894/53981/51692/51340/23283/54883/9416/11325/9879/1665/8449/9785/1660/9343/1994/81608/2521/6936/2962/3181/220988/3183/3184/3187/3191/4670/10236/3192/11100/3312/25804/51691/4686/22916/11051/8106/10914/5094/51585/5430/5431/5432/5434/5437/5438/5441/10450/10465/85313/285755/10084/5546/9129/26121/84950/55660/24148/10594/5725/22827/84991/55696/10181/9939/27316/10…	R-HSA-72163;R-HSA-72172;R-HSA-72203	Reactome;Reactome;Reactome	Module 44
ubiquitin-like protein ligase binding	ubiquitin-like protein ligase binding;ubiquitin protein ligase binding	3.53615e-08	123	GO	10152/71/55626/322/25820/408/409/4287/550/6790/573/9532/9530/7917/8915/637/666/811/843/1026/1051/8451/8450/7852/1616/9802/65992/23586/1840/151636/9470/2065/25793/2308/8322/7855/8323/23710/199720/2932/10013/8924/3091/6596/81502/3309/3313/3716/3725/7805/4067/84557/81631/9258/10783/55666/5036/135138/83666/23598/8863/8554/51588/65018/5371/9588/5566/5567/5573/5576/5577/80758/5707/2185/149628/5899/5970…	GO:0044389;GO:0031625	GO	Other 5
actin binding	actin binding;actin filament binding	3.53615e-08	156	GO	25/22885/137735/89/81/10096/118/120/199/54784/54443/84168/309/10094/10093/55971/9275/274/800/57662/822/829/1234/634/1072/22837/57175/23603/7464/23406/9696/1495/7852/23191/23500/1605/28988/1730/667/55740/8507/2036/23136/54869/83715/10979/121512/23307/2314/2316/342184/752/2483/6624/25794/53827/2620/10634/2633/257144/9535/2934/10013/9026/64423/8826/10788/128239/3778/27252/51088/3936/11155/51474/8077…	GO:0003779;GO:0051015	GO	Other 6
Circadian Clock	Homo sapiens : Circadian Clock	6.68571e-08	54	Reactome	406/56938/8553/79365/8945/10498/80205/9575/1374/1385/1387/1390/200186/64784/1407/1408/1453/8454/1628/2033/26224/3091/5469/4208/4209/10135/8648/10499/23054/9611/4783/4862/9572/2908/8204/5187/8864/5465/5499/5501/10743/5936/6095/6233/6256/23411/6500/6604/6720/6907/79718/96764/7314/7316	R-HSA-400253	Reactome	Other 7
regulation of protein-containing complex assembly	regulation of protein-containing complex assembly;regulation of protein polymerization;positive regulation of protein-containing complex assembly;negative regulation of protein polymerization;positive regulation of protein polymerization;negative regulation of protein-containing complex assembly	1.53727e-07	145	GO	25/118/120/64853/10142/55626/84079/79998/382/10565/8874/10094/79969/55729/9530/55971/80115/585/10018/637/638/274/329/79184/55845/23271/57662/55832/822/829/22900/948/998/55755/81620/9793/1366/6249/25999/23406/1452/2017/23191/23500/1739/4733/1981/2006/24139/2033/90952/9855/9873/10979/2242/2288/2314/342184/6624/2932/2934/3054/10013/9026/3309/3458/83700/256949/64147/3931/3936/3958/442721/56203/225689…	GO:0043254;GO:0032271;GO:0031334;GO:0032272;GO:0032273;GO:0031333	GO	Other 8
Signaling by ROBO receptors	Homo sapiens : Signaling by ROBO receptors;Homo sapiens : Regulation of expression of SLITs and ROBOs;Homo sapiens : Eukaryotic Translation Initiation;Homo sapiens : Cap-dependent Translation Initiation;Homo sapiens : SRP-dependent cotranslational protein targeting to membrane;Homo sapiens : L13a-mediated translational silencing of Ceruloplasmin expression;Homo sapiens : Nonsense-Mediated Decay (…	2.46417e-07	337	Reactome;Reactome;Reactome;Reactome;Reactome;Reactome;Reactome;Reactome;Reactome;Reactome;Reactome;Reactome;Reactome;Reactome;Reactome;Reactome;Reactome;Reactome;Reactome;Reactome;Reactome;Reactome;Reactome;Reactome;Reactome;Reactome;Reactome;Reactome;Reactome	25/27/9495/80728/998/23332/23122/7852/1605/1981/55740/51466/2817/2935/3199/89884/4686/22916/8440/4753/9423/26986/5058/5062/5216/5217/5532/5566/5567/5576/5578/5682/5684/5685/5688/5699/5690/5692/5693/5695/5696/5700/5701/5702/5704/5705/5707/5716/5708/5709/5710/5711/9861/5713/5715/5720/10197/23198/9491/5879/9939/387/10921/6135/6136/6137/23521/9045/6138/6142/6143/6146/9349/6152/6154/6155/6157/6158/615…	R-HSA-376176;R-HSA-9010553;R-HSA-72613;R-HSA-72737;R-HSA-1799339;R-HSA-156827;R-HSA-927802;R-HSA-975957;R-HSA-72706;R-HSA-975956;R-HSA-156842;R-HSA-168273;R-HSA-168255;R-HSA-8868773;R-HSA-156902;R-HSA-192823;R-HSA-72764;R-HSA-72689;R-HSA-9633012;R-HSA-2408557;R-HSA-6791226;R-HSA-72312;R-HSA-9711097;R-HSA-72649;R-HSA-72702;R-HSA-72662;R-HSA-72766;R-HSA-72695;R-HSA-2408522	Reactome;Reactome;Reactome;Reactome;Reactome;Reactome;Reactome;Reactome;Reactome;Reactome;Reactome;Reactome;Reactome;Reactome;Reactome;Reactome;Reactome;Reactome;Reactome;Reactome;Reactome;Reactome;Reactome;Reactome;Reactome;Reactome;Reactome;Reactome;Reactome	Module 45
Fc epsilon receptor (FCERI) signaling	Homo sapiens : Fc epsilon receptor (FCERI) signaling;Homo sapiens : Signaling by the B Cell Receptor (BCR);Homo sapiens : Regulation of mRNA stability by proteins that bind AU-rich elements;Homo sapiens : CLEC7A (Dectin-1) signaling;Homo sapiens : C-type lectin receptors (CLRs);Homo sapiens : Beta-catenin independent WNT signaling;Homo sapiens : Transcriptional regulation by RUNX3;Homo sapiens : …	2.60741e-07	534	Reactome;Reactome;Reactome;Reactome;Reactome;Reactome;Reactome;Reactome;Reactome;Reactome;Reactome;Reactome;Reactome;Reactome;Reactome;Reactome;Reactome;Reactome;Reactome;Reactome;Reactome;Reactome;Reactome;Reactome;Reactome;Reactome;Reactome;Reactome;Reactome;Reactome;Reactome;Reactome;Reactome;Reactome;Reactome;Reactome;Reactome;Reactome;Reactome;Reactome;Reactome;Reactome;Reactome;Reactome;Rea…	8915/8945/801/808/8454/2353/2534/9846/9402/3265/8517/3708/3709/3710/3725/27040/7462/3937/4067/10892/5609/4214/6885/5594/5602/5599/2206/4772/4773/4790/5058/5062/5170/5290/5291/5295/5296/5335/5336/5530/5532/5534/5682/5684/5685/5688/5699/5690/5692/5693/5695/5696/5700/5701/5702/5704/5705/5707/5716/5708/5709/5710/5711/9861/5713/5715/5720/10197/23198/9491/5879/10125/115727/5970/6233/6464/6500/6654/6850…	R-HSA-2454202;R-HSA-983705;R-HSA-450531;R-HSA-5607764;R-HSA-5621481;R-HSA-3858494;R-HSA-8878159;R-HSA-195253;R-HSA-202403;R-HSA-1168372;R-HSA-8941858;R-HSA-9013694;R-HSA-5687128;R-HSA-2871837;R-HSA-174113;R-HSA-202424;R-HSA-1236974;R-HSA-1236975;R-HSA-9020702;R-HSA-9604323;R-HSA-446652;R-HSA-5610780;R-HSA-5610783;R-HSA-5610785;R-HSA-350562;R-HSA-1169091;R-HSA-8948751;R-HSA-75815;R-HSA-4086400;R-H…	Reactome;Reactome;Reactome;Reactome;Reactome;Reactome;Reactome;Reactome;Reactome;Reactome;Reactome;Reactome;Reactome;Reactome;Reactome;Reactome;Reactome;Reactome;Reactome;Reactome;Reactome;Reactome;Reactome;Reactome;Reactome;Reactome;Reactome;Reactome;Reactome;Reactome;Reactome;Reactome;Reactome;Reactome;Reactome;Reactome;Reactome;Reactome;Reactome;Reactome;Reactome;Reactome;Reactome;Reactome;Rea…	Module 46
cellular component disassembly	cellular component disassembly;protein-containing complex disassembly;organelle disassembly;protein depolymerization;negative regulation of protein depolymerization;regulation of protein depolymerization;negative regulation of protein-containing complex disassembly;regulation of protein-containing complex disassembly;mitochondrion disassembly	5.24726e-07	164	GO	102/8751/101/118/120/55626/317/10297/382/8289/84164/10973/444/22863/64422/84971/10533/23400/488/6314/6790/665/666/801/10645/23271/822/829/126731/1072/51652/128866/91782/493856/9793/1471/2017/1524/54541/65992/55192/1803/1984/2021/25793/23770/2314/10023/23401/6624/5045/7855/23710/2580/84340/2801/2852/2932/2934/2935/10013/3091/27429/3480/9922/65094/10524/10300/3796/11004/64147/3920/3936/51474/167410…	GO:0022411;GO:0032984;GO:1903008;GO:0051261;GO:1901880;GO:1901879;GO:0043242;GO:0043244;GO:0061726	GO	Other 9
protein polymerization	protein polymerization	1.26563e-06	103	GO	25/118/120/199/10142/55626/79998/382/10565/395/8874/10094/10093/9530/55971/80115/585/274/23271/57662/822/829/375307/55755/51652/128866/9793/6249/25999/23406/1453/2017/23191/23500/1730/1739/4733/2006/24139/90952/26271/9873/2242/2288/2314/342184/2801/2879/2934/9026/64423/256949/442721/56203/79649/22924/4137/125170/64223/91663/8440/3071/5058/9659/5296/65018/64857/57580/5580/9051/9050/2185/5879/10048…	GO:0051258	GO	Other 10
Heme signaling	Homo sapiens : Heme signaling	1.59463e-06	38	Reactome	406/571/10498/80205/51266/9575/1385/1387/200186/64784/2033/3039/3040/3043/7975/5469/4208/4209/8648/10499/23054/9611/4780/4862/9572/8204/5465/10743/6095/6256/23411/113235/6604/6907/79718/96764/7099/7514	R-HSA-9707616	Reactome	Other 11
small GTPase mediated signal transduction	small GTPase mediated signal transduction;Ras protein signal transduction;ER-nucleus signaling pathway;I-kappaB kinase/NF-kappaB signaling;phosphatidylinositol-mediated signaling;inositol lipid-mediated signaling;signal transduction in response to DNA damage;regulation of I-kappaB kinase/NF-kappaB signaling;regulation of small GTPase mediated signal transduction;TOR signaling;regulation of TOR si…	3.03801e-06	589	GO	10152/25/29/137735/150/199/382/10565/94134/55843/55114/57584/257106/57514/2909/80728/395/64333/396/397/55160/23365/23370/50649/23229/408/26053/8412/55845/867/440193/998/1026/9620/1072/11261/23191/9267/9266/9265/28988/57706/9909/1718/9093/1785/55619/139818/1794/1795/57572/85440/1796/9046/79930/55715/9844/54869/50848/2149/2151/9855/26269/2245/121512/2247/201163/2305/10146/9908/2665/9815/2768/2782/2…	GO:0007264;GO:0007265;GO:0006984;GO:0007249;GO:0048015;GO:0048017;GO:0042770;GO:0043122;GO:0051056;GO:0031929;GO:0032006;GO:0032008;GO:0031098;GO:0043123;GO:0007254;GO:0030522;GO:0014065;GO:0051403;GO:0019722;GO:0002224;GO:0016601;GO:0043491	GO	Other 12
phosphatidylinositol binding	phosphatidylinositol binding;phosphatidylinositol phosphate binding;phospholipid binding;phosphatidylinositol-3,4,5-trisphosphate binding	3.3909e-06	149	GO	64853/207/55198/116984/64411/64333/50807/23400/9854/822/51652/157807/9265/27071/57706/23344/83850/23265/2215/9873/10979/2242/2314/9846/26088/23062/64083/55204/79792/2934/9026/8826/10788/3709/3710/3756/3784/4137/129531/65258/64005/653361/4900/84033/8473/5007/114879/114882/23178/57649/8301/5306/26207/9600/57605/23236/5333/54477/55041/221749/54899/11021/92241/80196/285180/79685/81846/6386/9644/26751…	GO:0035091;GO:1901981;GO:0005543;GO:0005547	GO	Other 13
Golgi vesicle transport	Golgi vesicle transport;endoplasmic reticulum to Golgi vesicle-mediated transport;COPII-coated vesicle cargo loading;multivesicular body sorting pathway;retrograde vesicle-mediated transport, Golgi to endoplasmic reticulum;vesicle budding from membrane;vesicle-mediated transport to the plasma membrane;Golgi vesicle budding;vesicle cargo loading;COPII-coated vesicle budding;post-Golgi vesicle-medi…	5.0414e-06	153	GO	55435/164/160/372/377/378/84364/26286/10079/374868/583/55973/54520/83548/10466/1314/9276/11316/22820/26958/64764/1453/9265/1785/2060/57222/51290/60412/2580/9648/26088/23062/2801/64083/55204/9527/3638/11015/63971/10749/27252/3875/3916/7805/10960/10434/225689/23041/65258/399687/8775/51594/29959/10133/114879/5034/9581/51552/5861/25837/11031/83452/9135/60561/9522/10066/22937/6396/9554/9117/10483/1042…	GO:0048193;GO:0006888;GO:0090110;GO:0071985;GO:0006890;GO:0006900;GO:0098876;GO:0048194;GO:0035459;GO:0090114;GO:0006892	GO	Other 14
Death Receptor Signalling	Homo sapiens : Death Receptor Signalling;Homo sapiens : Cell death signalling via NRAGE, NRIF and NADE;Homo sapiens : G alpha (12/13) signalling events;Homo sapiens : p75 NTR receptor-mediated signalling;Homo sapiens : NRAGE signals death through JNK	5.47268e-06	103	Reactome;Reactome;Reactome;Reactome;Reactome	29/6868/11214/51107/396/9138/55160/9826/23365/9828/23370/26084/50650/100271715/54848/84904/50649/55701/7984/9459/8874/23229/572/9530/10018/329/843/835/8837/25999/1540/355/2245/221472/89846/121512/3066/8517/3654/23421/8997/8567/6885/5599/4615/10276/4790/8439/84033/90268/64857/57449/57580/5663/5879/5924/10616/5970/387/8737/8767/55072/6233/81858/6610/55512/6654/8878/23118/257397/8887/26230/7124/8797…	R-HSA-73887;R-HSA-204998;R-HSA-416482;R-HSA-193704;R-HSA-193648	Reactome;Reactome;Reactome;Reactome;Reactome	Module 47
establishment of protein localization to organelle	establishment of protein localization to organelle;protein localization to nucleus;protein localization to vacuole;establishment of protein localization to vacuole	1.2969e-05	193	GO	22885/137735/65057/55750/207/26985/55198/22863/9530/7917/637/665/59283/10575/22948/948/1026/128866/11261/1649/131118/56478/1994/9679/25793/2316/7855/9648/51608/79158/84572/134266/3002/3309/27429/3458/3587/79711/3843/10526/3836/3839/23633/3916/3920/7805/54741/4000/90678/222229/4121/1432/5599/4137/29969/5469/22879/8031/25836/4836/9520/23511/8021/4927/9141/5192/5193/5824/55670/8504/51555/5190/5295/5…	GO:0072594;GO:0034504;GO:0072665;GO:0072666	GO	Other 15
regulation of intracellular transport	regulation of intracellular transport;positive regulation of intracellular transport;regulation of nucleocytoplasmic transport;positive regulation of protein transport;regulation of intracellular protein transport;positive regulation of intracellular protein transport;regulation of protein targeting;positive regulation of protein secretion;positive regulation of protein targeting to mitochondrion…	1.30225e-05	230	GO;GO;GO;GO	22885/9495/208/23400/10079/9530/665/8536/948/51652/11261/254263/11052/91319/1660/1778/10938/2064/27248/2316/10023/23401/2534/7855/2621/9648/56850/2932/3002/27429/8870/3458/3638/3843/9270/55677/9585/3916/3936/54741/5594/1432/5599/29969/54471/125170/4478/4641/22916/65009/4744/4836/9520/8021/4946/5108/9141/5174/5295/5296/65018/1263/5350/5494/5501/4659/5562/5566/5580/5621/5663/5770/5784/25930/9230/23…	GO:0032386;GO:0032388;GO:0046822;GO:0051222;GO:0033157;GO:0090316;GO:1903533;GO:0050714;GO:1903955;GO:1904951;GO:1903829;GO:1905475;GO:1903076;GO:1905477;GO:1903749;GO:1904375;GO:1903747;GO:1900180	GO;GO;GO;GO	Module 2
macroautophagy	macroautophagy;selective autophagy	1.43243e-05	112	GO	207/55626/22863/89849/64422/84971/10533/23400/488/9114/155066/525/9550/550/665/801/811/51652/128866/91782/1407/65992/83460/7957/2081/60412/23265/9637/23710/2773/26086/83933/10013/3091/27429/3565/3920/3964/167410/128077/987/90678/84557/81631/6885/5599/57192/256471/10392/8473/10133/23241/5049/192111/5290/65018/8396/26073/5566/5663/5861/83452/25782/5899/9821/6009/8767/285180/9554/51100/23411/11267/5…	GO:0016236;GO:0061912	GO	Other 16
establishment of organelle localization	establishment of organelle localization;endosomal transport;nucleocytoplasmic transport;nuclear transport;establishment of vesicle localization;cytosolic transport;endosome transport via multivesicular body sorting pathway;nuclear export;organelle transport along microtubule;cytoskeleton-dependent intracellular transport;import into nucleus;axonal transport of mitochondrion;actin filament-based t…	1.79275e-05	362	GO	81/55860/23287/79998/55435/26985/84364/26286/57584/51566/23400/10079/583/585/867/998/55755/81620/51134/1072/51652/128866/91782/254263/22820/26958/10814/9696/1453/1499/10540/1739/1759/1785/85440/84062/1778/6993/3692/84080/11336/60412/23265/2242/2268/9846/2623/4935/26086/29899/10013/3091/3458/3565/3566/10524/63971/547/10749/11004/9371/22920/3833/3916/27040/7462/4000/4067/8379/55201/4134/225689/4137…	GO:0051656;GO:0016197;GO:0006913;GO:0051169;GO:0051650;GO:0016482;GO:0032509;GO:0051168;GO:0072384;GO:0030705;GO:0051170;GO:0019896;GO:0099515;GO:0032456;GO:0032511;GO:0034643;GO:0047497;GO:0051654;GO:0010970;GO:0051646	GO	Other 17
Intracellular signaling by second messengers	Homo sapiens : Intracellular signaling by second messengers;Homo sapiens : PIP3 activates AKT signaling;Homo sapiens : PTEN Regulation	1.87396e-05	167	Reactome;Reactome;Reactome	107/109/196883/111/113/115/27161/192670/207/84335/208/572/801/808/817/818/10645/8535/930/940/941/1026/1027/1107/1108/1385/1459/1958/255324/2064/2065/2100/2146/2247/2252/2260/2261/2323/2308/2309/4303/10818/2534/9846/54815/57459/2931/2932/3066/10014/51564/8870/3654/51135/3667/8660/3708/3709/3710/3725/23028/152831/55004/8649/389541/84232/5594/4193/23608/64223/9112/4615/26960/145957/23252/5170/1912/2…	R-HSA-9006925;R-HSA-1257604;R-HSA-6807070	Reactome;Reactome;Reactome	Module 48
Programmed Cell Death	Homo sapiens : Programmed Cell Death;Homo sapiens : Apoptosis	1.87396e-05	120	Reactome;Reactome	118/207/208/317/324/26060/79658/572/581/27113/10134/596/10018/637/329/708/22900/837/839/929/11140/8837/51652/128866/91782/1499/54205/1612/1613/28988/10059/8655/140735/355/2319/2339/2620/79792/2934/3002/3146/3148/3320/3606/3552/3659/3836/3837/4000/4001/5594/5599/4137/4836/8473/4976/5062/10015/57162/5339/5366/23368/5533/5534/5580/5682/5684/5685/5688/5699/5690/5692/5693/5695/5696/5700/5701/5702/5704…	R-HSA-5357801;R-HSA-109581	Reactome;Reactome	Module 49
Toll Like Receptor 4 (TLR4) Cascade	Homo sapiens : Toll Like Receptor 4 (TLR4) Cascade;Homo sapiens : Toll-like Receptor Cascades;Homo sapiens : Toll Like Receptor 7/8 (TLR7/8) Cascade;Homo sapiens : MyD88-independent TLR4 cascade;Homo sapiens : TRIF(TICAM1)-mediated TLR4 signaling;Homo sapiens : MyD88 dependent cascade initiated on endosome;Homo sapiens : Toll Like Receptor 10 (TLR10) Cascade;Homo sapiens : Toll Like Receptor 5 (T…	1.87396e-05	97	Reactome;Reactome;Reactome;Reactome;Reactome;Reactome;Reactome;Reactome;Reactome;Reactome;Reactome;Reactome;Reactome;Reactome;Reactome;Reactome;Reactome;Reactome	329/8945/929/4064/948/1385/8454/1759/1785/26052/1848/2353/3146/9641/8517/3654/11213/51135/3661/3665/3684/3689/3725/9450/5604/5606/5609/4214/6885/5594/5602/1432/5598/5599/9261/7867/4205/4208/4615/4790/4791/4793/28512/10392/64127/57162/57161/246330/5336/5515/5518/5519/5528/5781/5775/5970/8737/8767/6233/6195/6196/9252/6271/6279/23098/59307/6500/23118/257397/10010/353376/114609/7097/7099/79155/7187/7…	R-HSA-166016;R-HSA-168898;R-HSA-168181;R-HSA-166166;R-HSA-937061;R-HSA-975155;R-HSA-168142;R-HSA-168176;R-HSA-975871;R-HSA-975138;R-HSA-166058;R-HSA-168188;R-HSA-168164;R-HSA-450294;R-HSA-168179;R-HSA-181438;R-HSA-168138;R-HSA-448424	Reactome;Reactome;Reactome;Reactome;Reactome;Reactome;Reactome;Reactome;Reactome;Reactome;Reactome;Reactome;Reactome;Reactome;Reactome;Reactome;Reactome;Reactome	Module 50
Class I MHC mediated antigen processing & presentation	Homo sapiens : Class I MHC mediated antigen processing & presentation;Homo sapiens : Antigen processing: Ubiquitination & Proteasome degradation	1.87396e-05	198	Reactome;Reactome	10393/51529/25847/51433/10425/92591/51676/140459/140461/10533/567/10134/90135/8945/811/821/899/929/948/991/996/1520/8454/8065/9820/1535/1536/151636/9666/51752/64167/222235/79176/146330/54620/84961/283807/26224/26234/26267/79791/114907/51725/150726/93611/26270/25793/6468/54461/26259/51343/25831/57520/8925/8924/8916/26091/3105/3106/3107/3133/3146/3309/8517/3693/84078/27252/84861/10324/51088/4008/40…	R-HSA-983169;R-HSA-983168	Reactome;Reactome	Module 51
MAPK family signaling cascades	Homo sapiens : MAPK family signaling cascades;Homo sapiens : MAPK1/MAPK3 signaling;Homo sapiens : RAF/MAP kinase cascade	1.87396e-05	174	Reactome;Reactome;Reactome	81926/60/71/27161/192670/54518/408/409/8315/801/808/817/818/896/8556/8555/998/10602/22866/1439/1445/1739/1740/1742/3337/80824/1844/1848/255324/2064/2065/2247/2252/2260/2261/2323/2335/2339/2308/2309/10818/2534/2902/2906/3265/3560/3567/3570/3572/8826/3667/8660/3690/3716/3717/3718/3725/8997/84078/152831/283455/8649/27040/10434/5604/5605/4296/5594/6300/8550/4140/4609/4684/8202/4763/145957/5058/5062/1…	R-HSA-5683057;R-HSA-5684996;R-HSA-5673001	Reactome;Reactome;Reactome	Module 52
RAC1 GTPase cycle	Homo sapiens : RAC1 GTPase cycle	1.87396e-05	108	Reactome	10006/10152/27/29/347902/116985/116984/64411/79658/94134/55843/55114/57584/257106/57514/9743/2909/80728/9912/64333/396/397/9826/23370/84904/50649/7984/9459/8874/55971/55845/998/8476/11113/1535/1536/23191/26999/50619/55619/139818/1794/1795/80005/57572/85440/81704/23348/23344/10144/10160/9855/10979/752/9815/8826/10788/128239/3688/182/8997/3895/55004/3930/23592/4162/143098/653361/4688/3071/4810/1118…	R-HSA-9013149	Reactome	Other 18
Signaling by Interleukins	Homo sapiens : Signaling by Interleukins	1.87396e-05	237	Reactome	9049/207/301/596/54014/8945/821/829/867/6348/6351/6352/595/729230/1234/948/941/998/1026/1052/1072/1154/23529/1265/1385/1399/9244/1439/1441/8454/1848/2247/2335/2353/2308/2309/6624/2534/9846/2625/79792/9446/3055/3091/3146/3181/9987/3320/7184/3312/3313/3383/3458/282618/8517/3587/3588/3594/3595/3597/3603/27189/23765/55540/84818/3606/10068/3552/53832/50615/50616/51561/11009/55801/246778/3560/9235/3565…	R-HSA-449147	Reactome	Other 19
Platelet activation, signaling and aggregation	Homo sapiens : Platelet activation, signaling and aggregation	1.87396e-05	145	Reactome	1/2/14/10257/26090/87/81/150/207/226/308/54518/334/408/409/27154/801/808/948/967/55664/998/1675/1072/51266/1191/1277/1445/1521/221955/1606/8527/8526/160851/1609/8525/2149/2151/2153/83706/2316/2335/2534/2621/2767/2768/9630/2769/2773/2776/2782/2783/59345/10681/2791/51764/54331/2785/2787/2793/2811/2814/51206/2815/54676/22927/3309/3690/3699/3708/3709/3710/3827/3920/27040/3937/10184/4067/10916/7873/55…	R-HSA-76002	Reactome	Other 20
non-membrane-bounded organelle assembly	non-membrane-bounded organelle assembly	1.92613e-05	130	GO	29777/71/7840/200539/54443/11273/550/6790/51411/55299/26005/729440/9133/126731/991/55755/64105/55839/80817/80254/79959/8837/51652/128866/91782/4848/57472/246175/116840/1453/9802/28988/4733/1778/1874/80153/83939/56478/3692/9855/26271/2314/2316/6624/10146/9908/2801/29899/2934/79441/54801/2648/3832/9493/3796/9371/64147/3833/3856/3936/11155/442721/56203/225689/22924/4137/56890/4205/4292/55052/4478/46…	GO:0140694	GO	Other 21
modification-dependent protein binding	modification-dependent protein binding;polyubiquitin modification-dependent protein binding;K63-linked polyubiquitin modification-dependent protein binding	2.708e-05	70	GO	116988/287/88455/54454/84126/546/7917/2186/79184/6046/23476/65980/10951/9425/1105/9557/57680/1616/9666/2060/2332/84656/10013/3720/79831/4297/55904/83746/7805/222229/4067/54799/23515/84954/23310/55666/10133/161725/84875/5190/26147/5253/55023/5336/5371/10594/5710/5777/11137/114825/5886/254225/81858/6597/54466/83932/8878/23512/23118/257397/81550/7158/9958/7415/124997/55689/22890/55063/54764/23140	GO:0140030;GO:0031593;GO:0070530	GO	Other 22
regulation of hemopoiesis	regulation of hemopoiesis;regulation of leukocyte differentiation;mononuclear cell differentiation;myeloid cell differentiation;regulation of lymphocyte differentiation;regulation of T cell differentiation;regulation of hematopoietic stem cell differentiation;regulation of T-helper cell differentiation;positive regulation of leukocyte differentiation;positive regulation of hemopoiesis;regulation …	2.85916e-05	261	GO	25/60/101/55626/301/8289/57492/567/572/23774/7862/27154/865/6348/9398/914/939/940/4179/972/941/1021/634/1051/51208/1209/4850/1385/1441/1499/9646/8451/1840/3692/2064/2124/2177/25793/2242/10875/2353/2309/2621/2623/2625/8328/29909/8111/3091/3148/3313/3458/22806/3594/3606/51561/246778/3565/3566/3575/3659/3662/3665/182/3726/2648/10524/7994/7071/3902/123169/4015/10234/4067/1432/5469/4208/4211/56339/435…	GO:1903706;GO:1902105;GO:1903131;GO:0030099;GO:0045619;GO:0045580;GO:1902036;GO:0045622;GO:1902107;GO:1903708;GO:0043370;GO:0046637;GO:0045637;GO:0045582;GO:0045621;GO:2000319;GO:1901532;GO:0043371;GO:2000320;GO:0002244;GO:0045639;GO:0002573;GO:0060218	GO	Other 23
regulation of microtubule-based process	regulation of microtubule-based process	3.0896e-05	91	GO	25/10142/7840/79998/10297/8874/79969/6314/6790/583/585/23271/57662/339829/899/1235/126731/55755/79959/51652/128866/91782/26973/9793/6249/25999/1213/254263/8701/4733/1778/24139/2064/54461/2242/2288/10634/29899/2932/10013/3476/2648/10300/64147/3916/55201/79929/225689/22924/4137/56890/55226/4744/4869/4682/5048/5058/10015/9659/441531/221908/5562/5879/8480/387/6047/6093/9475/6188/345895/163786/26054/2…	GO:0032886	GO	Other 24
vesicle organization	vesicle organization	3.17267e-05	123	GO	10058/84519/10881/3267/208/64400/84079/301/162/164/8907/26985/84364/26286/23400/10159/9114/525/9550/51652/128866/91782/1182/23603/10814/1385/1453/1742/1759/84062/2060/2149/26271/2773/64083/55204/9527/4935/84343/3638/63971/55004/1130/225689/399687/5007/5048/10015/55361/8301/8396/5350/51552/5861/5873/8934/5869/83547/6281/54809/22937/6386/6396/9554/10483/10427/9632/9871/22872/25956/6504/8773/6622/11…	GO:0016050	GO	Other 25
positive regulation of cell adhesion	positive regulation of cell adhesion;regulation of cell-cell adhesion;positive regulation of cell-matrix adhesion;regulation of cell-cell adhesion mediated by integrin;positive regulation of cell-substrate adhesion;regulation of cell-substrate adhesion;regulation of leukocyte cell-cell adhesion;positive regulation of cell-cell adhesion;positive regulation of leukocyte cell-cell adhesion;regulatio…	3.6177e-05	279	GO;GO;GO;GO;GO	25/60/101/199/207/55626/301/54518/8874/8289/57492/567/572/9530/8915/811/57091/865/151887/283234/6352/939/29126/940/948/916/4179/1604/972/941/998/1021/4680/9435/9265/1605/201627/9093/1785/1803/1842/84034/57669/2041/2064/50848/23149/10979/201163/2316/2319/342184/2335/2309/84978/2526/2529/2534/2625/2651/51206/2932/3105/3113/3117/3119/3373/3458/3594/3606/3552/51561/3565/3566/3575/3654/3675/3678/9270/…	GO:0045785;GO:0022407;GO:0001954;GO:0033632;GO:0010811;GO:0010810;GO:1903037;GO:0022409;GO:1903039;GO:0001952;GO:0034110;GO:0050863;GO:0046634;GO:2000514;GO:0007159;GO:0050867;GO:0051251;GO:0002696;GO:0050870	GO;GO;GO;GO;GO	Module 3
pyruvate metabolic process	pyruvate metabolic process;carbohydrate catabolic process;monosaccharide catabolic process;nucleotide phosphorylation	3.6177e-05	81	GO;GO;GO	89/669/54541/1737/3692/387712/2033/201163/221937/2819/3091/3356/8870/3458/339123/3939/92483/10873/64223/9611/8473/5091/5106/5160/8050/5163/5164/5165/5211/5213/5214/5223/441531/5236/5313/5315/5465/5562/5571/51422/53632/5663/57521/10993/9123/7167/11277/7416/26137/572/55556/2524/2526/2529/23710/2582/130589/2720/2990/3073/3074/414328/3423/3425/3938/4125/4126/4668/11164/5261/5509/5834/9821/8604/8987/2…	GO:0006090;GO:0016052;GO:0046365;GO:0046939	GO;GO;GO	Module 4
T cell differentiation	T cell differentiation;leukocyte activation involved in immune response;lymphocyte differentiation;cell activation involved in immune response;lymphocyte activation involved in immune response;T cell differentiation involved in immune response;alpha-beta T cell differentiation;T-helper 17 cell differentiation;T cell activation involved in immune response;CD4-positive, alpha-beta T cell differenti…	3.6177e-05	174	GO	25/60/101/55626/301/8289/57492/567/572/64919/865/1235/10803/914/939/940/916/4179/972/941/1021/55636/26253/1209/1499/9093/1794/1840/1958/2064/2177/10875/2309/2529/7855/2625/2841/3458/22806/3594/3606/3552/51561/246778/3565/3566/3570/3575/3659/3662/3726/2648/10524/4297/3902/4063/56339/29781/3071/84807/23598/55193/5293/5295/5296/8503/5532/639/57580/5591/80758/5771/5788/5914/149041/54542/5971/387/8767…	GO:0030217;GO:0002366;GO:0030098;GO:0002263;GO:0002285;GO:0002292;GO:0046632;GO:0072539;GO:0002286;GO:0002294;GO:0002287;GO:0002293;GO:0042093;GO:0043367;GO:0002275	GO	Other 26
histone modification	histone modification;peptidyl-lysine modification;regulation of histone modification;protein dephosphorylation;protein acylation;positive regulation of protein kinase activity;protein acetylation;protein deacylation;peptidyl-lysine acetylation;positive regulation of histone modification;protein deacetylation;regulation of protein serine/threonine kinase activity;protein autophosphorylation;intern…	3.67337e-05	604	GO	60/10270/322/5926/10865/408/171023/6314/56970/6790/26053/9031/54880/259282/79184/23774/7862/27154/221477/1025/1107/1108/26097/9575/1387/1499/9646/8450/1642/9188/84444/151636/79813/2033/2140/2145/2091/201163/2625/84656/3054/83933/3066/10014/10013/9734/3662/55677/23338/3720/122953/221037/2648/10524/7994/84148/23028/22992/55818/51780/390245/8242/79831/4297/58508/123169/4000/6885/8932/54799/8888/1511…	GO:0016570;GO:0018205;GO:0031056;GO:0006470;GO:0043543;GO:0045860;GO:0006473;GO:0035601;GO:0018394;GO:0031058;GO:0006476;GO:0071900;GO:0046777;GO:0006475;GO:0035520;GO:0018393;GO:0070646;GO:0050731;GO:0034968;GO:0051569;GO:0016575;GO:0031060;GO:0018105;GO:0061097;GO:0016573;GO:0018107;GO:0050730;GO:0006479;GO:0008213;GO:0016579;GO:0018108;GO:0018209;GO:0018212;GO:0018022;GO:0016571	GO	Other 27
viral process	viral process;viral gene expression;viral transcription;biological process involved in symbiotic interaction;viral life cycle;biological process involved in interaction with symbiont;viral protein processing;virion assembly;viral budding via host ESCRT complex	3.67337e-05	158	GO	103/290/89849/682/684/821/6348/6351/6352/904/905/1234/940/4179/1604/972/941/1025/1072/1105/51652/128866/91782/4261/1452/9150/1508/1525/7852/10663/1605/1642/54606/1660/1803/6993/1915/440275/8666/2033/2060/50848/2332/5045/2621/2932/2934/3054/10614/27336/3356/3383/3428/3434/24138/10581/3482/3609/3665/3678/3690/3693/3725/3839/23633/3916/3949/90678/11253/4124/28985/29969/4245/11282/4249/7841/22879/228…	GO:0016032;GO:0019080;GO:0019083;GO:0044403;GO:0019058;GO:0051702;GO:0019082;GO:0019068;GO:0039702	GO	Other 28
transcription coactivator activity	transcription coactivator activity	4.11382e-05	101	GO	25/29777/81/322/328/8289/57492/408/171023/56970/8915/607/283149/329/23476/865/55749/115098/4261/57472/120376/1387/1499/1616/55827/1660/1840/2033/2247/2521/3054/3148/3662/3727/2648/10524/7994/84148/23028/58508/55904/9663/4117/55534/5469/9968/116931/9969/9282/9440/9439/9441/9112/114803/8031/135112/4869/5092/8864/5253/3275/29893/5715/11030/6047/9792/25942/23411/10463/6597/6599/6601/6602/6604/22938/1…	GO:0003713	GO	Other 29
regulation of cellular component size	regulation of cellular component size;regulation of cell size;regulation of anatomical structure size	4.92349e-05	143	GO;GO	11194/25/118/120/23394/84335/382/10565/2909/10094/23400/9530/55971/80115/585/274/659/55845/822/829/53841/51652/11113/1182/2055/23406/1385/2017/23191/23500/57609/1739/1785/1874/2006/90952/9873/2314/342184/2335/2932/2934/10013/9026/50809/3475/3575/128239/256949/3778/23028/9856/389541/51474/3984/442721/56203/56262/80131/9175/4137/1954/64223/4478/91663/8440/3071/4703/9423/5048/92960/8301/5290/5296/64…	GO:0032535;GO:0008361;GO:0090066	GO;GO	Module 5
regulation of carbohydrate metabolic process	regulation of carbohydrate metabolic process;positive regulation of carbohydrate metabolic process;regulation of carbohydrate catabolic process;regulation of cellular carbohydrate metabolic process;regulation of glucose metabolic process;regulation of carbohydrate biosynthetic process;positive regulation of glucose metabolic process;positive regulation of cellular carbohydrate metabolic process;r…	5.05983e-05	103	GO;GO	32/34/89/51094/207/208/160/10776/572/51744/1213/1353/1407/1642/54541/1609/3692/2033/9852/201163/221937/2308/2819/2852/2822/2875/2932/3091/3356/8870/3458/3667/339123/2648/64223/9611/2908/8473/23178/5163/5164/5165/5223/283871/5261/5366/5465/5509/90673/5562/5571/51422/5663/5724/2185/5771/6095/57521/23411/8604/84912/55512/6622/140710/6794/7040/11277/7874/26137/55657/9619/301/654/972/3565/9926/4842/73…	GO:0006109;GO:0045913;GO:0043470;GO:0010675;GO:0010906;GO:0043255;GO:0010907;GO:0010676;GO:0006111;GO:0045722;GO:0062013;GO:0062012	GO;GO	Module 6
Signaling by TGF-beta Receptor Complex	Homo sapiens : Signaling by TGF-beta Receptor Complex;Homo sapiens : TGF-beta receptor signaling activates SMADs;Homo sapiens : Downregulation of TGF-beta receptor signaling;Homo sapiens : Signaling by TGFB family members	5.41569e-05	65	Reactome;Reactome;Reactome;Reactome	23370/867/904/905/1025/1030/1874/50848/2280/5045/3688/3690/3693/3696/3726/4052/4053/4054/8425/5594/4609/9611/142/56937/5494/5499/5501/23645/5590/5933/387/54778/6233/6497/4087/4088/4092/57154/64750/22938/6667/10273/7040/7046/7048/7050/60436/51592/7314/7316/7321/7323/9040/51377/9958/8239/7514/9372/92/659/10589/8928/11167/4093/9765	R-HSA-170834;R-HSA-2173789;R-HSA-2173788;R-HSA-9006936	Reactome;Reactome;Reactome;Reactome	Module 53
regulation of autophagy	regulation of autophagy;positive regulation of cellular catabolic process;positive regulation of autophagy;regulation of macroautophagy;positive regulation of macroautophagy	5.82337e-05	196	GO	25/207/55626/22863/23400/9114/155066/525/9550/572/10018/665/666/10645/219771/128866/493856/1411/2017/1649/9681/55332/1915/1981/2021/2033/7957/2081/60412/23265/25793/9637/23770/201163/221937/2308/2309/7855/2773/2801/26086/2932/10013/8925/3091/3357/27429/3428/3458/3587/3565/10524/84148/84861/90678/6885/225689/5599/4137/4170/256471/64223/66036/171389/10392/10133/5049/5290/5296/65018/8396/1263/26073/…	GO:0010506;GO:0031331;GO:0010508;GO:0016241;GO:0016239	GO	Other 30
VEGFA-VEGFR2 Pathway	Homo sapiens : VEGFA-VEGFR2 Pathway;Homo sapiens : Signaling by VEGF	6.34807e-05	67	Reactome;Reactome	10006/10152/60/71/207/208/55845/801/808/998/1495/1499/1535/1536/23191/26999/9844/63916/2534/3265/3320/3690/3708/3709/3710/6300/5603/1432/9261/7867/64223/653361/4688/8440/3071/4846/5058/5062/5170/5290/5291/5295/5296/5335/5566/5567/5578/5580/5590/2185/5829/5879/5921/387/253260/6093/9475/9047/6714/117145/10451/7422/10163/14/2321/2324/5228	R-HSA-4420097;R-HSA-194138	Reactome;Reactome	Module 54
RORA activates gene expression	Homo sapiens : RORA activates gene expression;Homo sapiens : BMAL1:CLOCK,NPAS2 activates circadian gene expression	7.28062e-05	25	Reactome;Reactome	10498/80205/1374/1387/2033/5469/8648/10499/23054/5465/6095/6256/6604/6720/6907/79718/96764/406/56938/8553/79365/9575/1628/10135/4862	R-HSA-1368082;R-HSA-1368108	Reactome;Reactome	Module 55
histone binding	histone binding	8.14818e-05	88	GO	322/25842/55723/29028/54454/546/9031/2186/23774/6046/23476/65980/10951/9425/1105/1107/1108/84181/55636/57680/1616/23234/151636/2145/2332/84656/7290/3720/10524/7994/84148/79831/4297/58508/55904/83746/222229/54799/8888/8028/4302/22880/23515/114803/4673/4676/4678/23310/26155/4869/83666/9678/26147/5253/55023/5763/11137/114825/90780/5928/5931/79685/55206/22904/6418/23411/6597/6599/6601/6622/56848/5446…	GO:0042393	GO	Other 31
Opioid Signalling	Homo sapiens : Opioid Signalling;Homo sapiens : FCGR3A-mediated IL10 synthesis;Homo sapiens : GPER1 signaling;Homo sapiens : PLC beta mediated events;Homo sapiens : PKA-mediated phosphorylation of CREB;Homo sapiens : G-protein mediated events;Homo sapiens : PKA activation;Homo sapiens : CREB1 phosphorylation through the activation of Adenylate Cyclase;Homo sapiens : DAG and IP3 signaling;Homo sap…	8.19539e-05	79	Reactome;Reactome;Reactome;Reactome;Reactome;Reactome;Reactome;Reactome;Reactome;Reactome;Reactome;Reactome;Reactome;Reactome;Reactome	107/109/196883/111/113/115/801/808/817/818/10645/1385/2767/9630/2769/2773/2774/2776/2782/2783/59345/10681/2791/51764/54331/2785/2787/2793/3708/3709/3710/5594/26960/4988/5141/5142/5144/23236/5330/5331/5499/84152/5515/5518/5519/5528/5530/5532/5533/5534/5566/5567/5573/5575/5576/5577/5578/5580/5613/917/2212/2214/2268/2534/3055/4067/5335/5336/6714/6850/2335/2781/2852/3678/3688/6464/360/554/4645	R-HSA-111885;R-HSA-9664323;R-HSA-9634597;R-HSA-112043;R-HSA-111931;R-HSA-112040;R-HSA-163615;R-HSA-442720;R-HSA-1489509;R-HSA-164378;R-HSA-432040;R-HSA-111996;R-HSA-111933;R-HSA-111997;R-HSA-163359	Reactome;Reactome;Reactome;Reactome;Reactome;Reactome;Reactome;Reactome;Reactome;Reactome;Reactome;Reactome;Reactome;Reactome;Reactome	Module 56
Integration of energy metabolism	Homo sapiens : Integration of energy metabolism;Homo sapiens : Regulation of insulin secretion;Homo sapiens : Glucagon-like Peptide-1 (GLP1) regulates insulin secretion	9.21454e-05	67	Reactome;Reactome;Reactome	31/32/2182/107/109/196883/111/113/115/51094/79602/150/9495/773/775/776/777/9254/783/784/948/2767/9630/2769/2776/2782/2783/59345/10681/2791/51764/54331/2785/2787/2793/8826/3708/3709/3710/3747/26251/4082/6945/5313/23236/5330/5331/5515/5518/5519/5528/5566/5567/51422/5573/5575/5576/5577/5578/5906/10411/6794/6804/6812/6888/7086/6844	R-HSA-163685;R-HSA-422356;R-HSA-381676	Reactome;Reactome;Reactome	Module 57
cellular carbohydrate metabolic process	cellular carbohydrate metabolic process;cellular polysaccharide metabolic process	0.000113473	99	GO	32/34/89/51094/207/208/10776/79369/374907/572/51744/1353/1407/55790/1642/54541/1609/55556/2033/9852/201163/221937/2308/23710/2720/10020/79158/84572/2852/2822/2875/2932/2990/2992/2998/3036/3038/3418/414328/3425/8870/56623/64768/3667/51477/3705/2648/3938/64223/9108/9611/3340/8509/2908/8473/23178/51294/5106/5163/5164/5165/8864/5213/5223/283871/5257/5261/5366/5465/23262/5501/5502/5504/5509/90673/5142…	GO:0044262;GO:0044264	GO	Other 32
regulation of GTPase activity	regulation of GTPase activity;positive regulation of GTPase activity	0.000114337	119	GO;GO	29/116986/116988/208/10297/116984/64411/10565/94134/55843/2909/395/64333/26084/8874/409/50807/8853/585/8412/274/6348/6351/6352/23603/132864/55619/139818/57572/85440/2041/2064/50848/2149/10979/2245/121512/11153/201163/26130/10681/26086/79774/2932/8826/10788/128239/9270/3987/23143/9448/64223/4649/4739/10276/5048/8301/91584/5365/10154/26073/57580/2185/25782/10928/57186/57148/5900/55103/5906/2889/969…	GO:0043087;GO:0043547	GO;GO	Module 7
transcription coregulator binding	transcription coregulator binding;transcription coactivator binding	0.000118591	48	GO	196/367/11016/905/1025/1108/84181/11113/4848/10488/1387/1499/79813/2033/2353/2623/2625/10014/10013/3068/3091/3727/5469/4609/10783/4780/8864/8863/57649/5465/5914/5970/6095/9349/864/6256/4088/6597/6604/6720/23512/7019/55809/7329/8237/7704/7709/84146	GO:0001221;GO:0001223	GO	Other 33
protein targeting	protein targeting;protein targeting to membrane	0.00013858	110	GO	22885/55750/208/26985/10717/11154/22863/64422/9530/7917/637/665/128866/11261/131118/2064/25793/2534/7855/9648/51608/79158/84572/134266/9454/3309/27429/9270/10300/23303/3920/7805/54741/4053/4121/54471/125170/22879/4641/4666/653361/8031/9520/9141/5174/5192/5193/5824/55670/8504/51555/5190/65018/10531/23203/5562/5621/54899/117177/5880/6386/29927/55176/11231/54557/51100/6272/28972/60559/6720/6721/6727…	GO:0006605;GO:0006612	GO	Other 34
cadherin binding	cadherin binding	0.000147555	113	GO	10006/118/79026/54443/301/55082/421/50807/11273/55971/659/682/9689/800/822/829/867/54862/9133/4179/64072/128866/9793/1192/22837/57175/1453/1495/1499/1501/2017/28988/8642/1739/1936/10938/83939/1968/1983/22905/2060/58513/54869/2125/11336/50848/2316/6624/53827/26130/2801/2802/3054/3309/8826/3875/3939/51474/11313/23164/10397/8650/5025/11252/10606/5062/5110/10611/5214/5297/8301/5315/5331/5339/5493/958…	GO:0045296	GO	Other 35
positive regulation of cytokine production	positive regulation of cytokine production;regulation of interleukin-2 production;positive regulation of interleukin-2 production;positive regulation of tumor necrosis factor superfamily cytokine production;positive regulation of tumor necrosis factor production;positive regulation of vascular endothelial growth factor production	0.000147992	158	GO	25/101/150/199/9447/301/336/10865/10159/567/8915/11119/719/727/728/22900/283234/6348/914/10666/51744/29126/940/948/916/4179/1604/972/941/1051/26253/284340/1536/1649/1653/9188/23586/170506/1660/1958/9451/8288/2149/2214/2268/2324/5045/7855/10146/2625/63940/79792/3066/3091/3105/3113/3148/3357/3428/3458/3459/3594/3595/3603/23765/84818/3606/3552/51561/55801/246778/3565/3566/3570/3654/3659/3661/3662/36…	GO:0001819;GO:0032663;GO:0032743;GO:1903557;GO:0032760;GO:0010575	GO	Other 36
SARS-CoV Infections	Homo sapiens : SARS-CoV Infections;Homo sapiens : Potential therapeutics for SARS	0.000150093	91	Reactome;Reactome	160/163/5926/481/483/8678/23476/25855/821/1107/1108/51652/128866/91782/1312/51185/1452/1650/2280/2288/2339/5045/5348/53826/53822/23193/54815/57459/2931/2932/3066/3320/3326/3454/3459/3570/3614/3615/3688/3716/3717/3718/23028/11253/4124/81631/4245/4247/11320/11282/4249/7841/9112/4780/2908/84875/54625/143/56965/79668/83666/5133/51317/5589/10728/5928/5931/23186/5978/8737/100526767/6093/9475/6184/6185/…	R-HSA-9679506;R-HSA-9679191	Reactome;Reactome	Module 58
positive regulation of amide metabolic process	positive regulation of amide metabolic process	0.000157785	64	GO	9619/66037/6352/940/8872/7555/9811/170506/1660/1942/440275/1981/1984/3692/1994/2064/2332/8087/9513/3184/3191/3458/3459/65094/113251/347731/56339/29081/55226/8440/4780/51335/4869/10605/23178/63935/8301/65018/5315/23645/5580/5591/5724/2185/5936/5970/387/55005/9475/6154/6125/6199/285367/23034/6451/23410/56848/6895/7124/26995/127933/65110/7431/8531	GO:0034250	GO	Other 37
HIV Infection	Homo sapiens : HIV Infection;Homo sapiens : Host Interactions of HIV factors;Homo sapiens : HIV Life Cycle	0.000158706	127	Reactome;Reactome;Reactome	162/164/8907/160/163/567/8815/8945/904/905/1234/940/926/1025/51652/128866/91782/9150/8065/7852/1794/8178/9844/2237/5045/2534/2957/2962/2965/3055/3105/3159/3836/3837/3978/89853/4686/22916/25920/51497/7936/4836/9397/4869/9972/9631/23279/23511/23165/8021/23636/79902/4927/55690/5062/10015/5430/5431/5432/5434/5437/5438/5441/9883/5478/11168/5682/5684/5685/5688/5699/5690/5692/5693/5695/5696/5700/5701/57…	R-HSA-162906;R-HSA-162909;R-HSA-162587	Reactome;Reactome;Reactome	Module 59
cell-substrate junction organization	cell-substrate junction organization;positive regulation of cell-substrate junction organization;regulation of cell-substrate junction organization	0.00017454	44	GO;GO	25/71/89/382/395/8874/57662/1308/23603/2017/667/57669/10979/342184/2335/2824/9922/3678/9270/3690/3691/3987/9448/79834/5295/5339/26073/144165/5728/2185/5796/5879/387/6093/9475/6281/4088/9344/10420/7094/7248/7414/123720/54361	GO:0150115;GO:0150117;GO:0150116	GO;GO	Module 8
response to transforming growth factor beta	response to transforming growth factor beta;cellular response to transforming growth factor beta stimulus;transforming growth factor beta receptor signaling pathway;regulation of cellular response to transforming growth factor beta stimulus;regulation of transforming growth factor beta receptor signaling pathway	0.000180342	95	GO;GO	25/59/317/55198/383/5926/409/54829/283149/1028/1030/8837/50515/1277/1387/1524/27122/1785/163126/2022/2033/57669/10979/201163/2353/8928/5045/2534/2651/9518/3066/3309/3480/3565/3675/3693/3696/3725/26524/23592/3987/4015/9404/2615/4052/4053/4054/6885/4208/4838/2908/9315/375387/8473/5062/64081/9141/5138/5170/5371/5465/5494/5796/65997/5928/5931/6093/9475/864/79595/79685/6386/25942/23411/4088/4092/4093/…	GO:0071559;GO:0071560;GO:0007179;GO:1903844;GO:0017015	GO;GO	Module 9
proteasome-mediated ubiquitin-dependent protein catabolic process	proteasome-mediated ubiquitin-dependent protein catabolic process;ubiquitin-dependent protein catabolic process via the multivesicular body sorting pathway	0.00021379	153	GO	11047/116988/207/196394/51529/25847/119504/51433/55139/10297/25820/25852/408/409/84164/10973/4287/550/6790/7917/329/8945/811/821/57003/899/991/996/55743/9575/1452/1453/1499/8451/79016/1642/1649/65992/91319/27248/51439/146330/64839/84961/283807/26234/93611/6468/54461/10116/51343/54994/2768/2932/25831/8924/3077/7184/3309/10524/84078/23588/27252/84861/4121/11253/9112/9147/4780/55666/8473/57092/57162…	GO:0043161;GO:0043162	GO	Other 38
SH3 domain binding	SH3 domain binding	0.000218504	51	GO	10006/10152/25/102/8038/8751/9495/55114/57514/395/26256/867/8030/916/11113/8506/1785/1795/1840/9844/79767/55740/2060/83715/342184/2876/9026/4067/225689/4137/64780/653361/26578/5782/5777/2889/85021/80230/9047/6451/83699/9467/30011/50944/22941/140885/8631/9101/10163/7456/644150	GO:0017124	GO	Other 39
GPVI-mediated activation cascade	Homo sapiens : GPVI-mediated activation cascade	0.000243619	27	Reactome	998/51266/1277/2534/51206/27040/3937/4067/5170/5290/5291/5294/5295/5296/8503/23533/5336/5590/5781/5777/5879/5880/387/388/391/6850/10451	R-HSA-114604	Reactome	Other 40
regulation of mitochondrion organization	regulation of mitochondrion organization;positive regulation of mitochondrion organization	0.000249524	58	GO	207/55626/409/23400/6790/572/10018/637/638/665/666/10645/2017/23259/2021/2033/26355/25793/23770/201163/7855/64083/2852/2876/2932/3002/10013/3091/9026/27429/8870/64423/4000/5599/4137/54471/125170/80179/4836/4976/9141/5138/192111/65018/23761/201164/5366/10928/89941/56907/8878/6720/6721/284114/7249/10493/7416/55187	GO:0010821;GO:0010822	GO	Other 41
negative regulation of transferase activity	negative regulation of transferase activity	0.000249524	94	GO	25/103/64853/207/84335/9532/867/991/55755/1026/1028/1030/1031/1032/634/26973/11261/23603/1353/84062/151636/80824/2041/26271/25793/4616/2776/2932/10614/124790/10114/3458/388324/3843/9270/26524/3984/4067/10459/9479/4137/4869/4878/5062/152559/27250/5170/113791/8396/5339/11284/25913/22843/84152/5525/51422/5573/5576/5577/5580/5663/5728/5753/5770/5771/5777/5788/5800/54922/9349/6125/6209/6224/6201/10019…	GO:0051348	GO	Other 42
regulation of organelle assembly	regulation of organelle assembly;positive regulation of organelle assembly	0.000250029	74	GO	7840/2909/23229/64422/23300/585/126731/8558/55755/79959/51652/128866/91782/4848/57472/246175/116840/9696/1785/4733/1778/9637/6624/80199/10146/9908/2665/29899/2932/2934/2648/64147/3936/78999/94030/26045/90678/4117/4134/225689/56890/4478/4869/10015/65018/8396/221908/5562/2185/5802/25782/5899/5962/387/6047/163786/6386/10806/9554/26054/51100/10615/53407/23224/23232/84260/7016/55254/7124/51112/4591/72…	GO:1902115;GO:1902117	GO	Other 43
positive regulation of cytoskeleton organization	positive regulation of cytoskeleton organization;regulation of microtubule cytoskeleton organization;regulation of microtubule polymerization or depolymerization;positive regulation of microtubule polymerization or depolymerization	0.000282127	102	GO	10152/25/10142/79998/382/55160/9530/55971/80115/274/55845/998/55755/9793/6249/2017/23191/23500/1739/4733/1778/2041/9873/10979/2242/342184/29899/2934/9270/10300/3984/442721/225689/4137/64223/9788/8440/3071/5058/9659/22843/221908/2185/5879/387/253260/9475/6188/6281/163786/57606/4088/51429/10174/10615/6683/23075/79933/10178/7016/7046/5987/7248/9525/10163/9948/123720/7481/54361/10297/8874/79969/6314/…	GO:0051495;GO:0070507;GO:0031110;GO:0031112	GO	Other 44
phosphatase binding	phosphatase binding;protein phosphatase binding	0.000283091	70	GO	11215/9495/55626/51433/10776/493/572/23589/996/634/1407/81566/1499/1739/1742/9666/9451/8178/2029/2064/2324/2308/2768/7184/3476/8826/3716/2648/3784/22920/3958/5594/1432/5599/4137/9258/66036/4773/5295/5296/5465/5501/23645/116729/221908/5509/90673/5532/5534/5535/9701/55291/5770/79037/6118/81846/26751/89790/140885/8631/4088/9887/29888/6850/54843/7187/7249/7415/65125/7531	GO:0019902;GO:0019903	GO	Other 45
DNA-binding transcription factor binding	DNA-binding transcription factor binding;RNA polymerase II-specific DNA-binding transcription factor binding	0.000283091	151	GO	60/81/118/196/10270/328/367/8289/10865/171023/583/585/8915/54880/8553/79365/811/904/1051/1108/4261/8904/1385/1387/1390/64784/1407/9150/1499/1616/9802/1649/65992/11218/79039/1609/1660/151636/2033/2288/2316/2353/2296/8928/4303/23710/10634/2623/2625/8328/23426/2932/2965/2969/3054/3066/10014/9734/3091/7290/3148/9324/64375/221037/3725/3727/2648/10524/7994/84148/23028/55818/55791/10459/1432/29969/5469/…	GO:0140297;GO:0061629	GO	Other 46
Signaling by ALK in cancer	Homo sapiens : Signaling by ALK in cancer;Homo sapiens : Signaling by ALK fusions and activated point mutants	0.000283222	38	Reactome;Reactome	238/53335/57448/1051/1213/8454/1639/1937/9451/27436/2335/10818/9648/3092/3667/3726/4008/5594/4478/4627/4869/5290/5295/5335/5495/5573/6194/6238/22872/6464/6500/8878/6774/6776/6801/7170/7171/7414	R-HSA-9700206;R-HSA-9725370	Reactome;Reactome	Module 60
response to endoplasmic reticulum stress	response to endoplasmic reticulum stress;integrated stress response signaling	0.00031699	92	GO	10347/25/55139/317/488/4287/550/7917/10018/168620/666/811/821/837/57003/595/1051/10488/64764/58487/1649/65992/91319/54788/9451/440275/1981/27248/2081/10961/23071/51439/93611/11153/51608/2907/2932/64224/81502/7184/3309/3725/4121/11253/4082/8720/8440/4780/55768/55666/7376/4976/5034/56965/64714/2923/9601/5295/5296/5366/5371/23645/84919/5770/5771/54870/5923/5924/84236/285533/51136/6400/23411/201595/7…	GO:0034976;GO:0140467	GO	Other 47
negative regulation of catabolic process	negative regulation of catabolic process;negative regulation of cellular catabolic process	0.0003219	109	GO;GO	29974/32/89/150/116986/207/238/336/23400/493/51582/7917/54971/66037/128866/64784/1471/1595/54541/65992/9704/170506/1660/373863/56478/1981/1994/9637/201163/2316/2332/221937/5045/2521/2534/2801/2822/2905/8925/3077/3182/3184/3357/8870/10644/3587/84861/10459/1432/9261/4170/4194/64223/66036/23077/51594/9611/8473/10605/5290/65018/5371/26073/5465/5562/5663/9491/84074/54922/8241/5970/83547/6093/9349/6125…	GO:0009895;GO:0031330	GO;GO	Module 10
microtubule binding	microtubule binding;tubulin binding	0.000324137	119	GO	7840/10297/10018/23271/57662/729440/283234/440193/126731/54462/55755/9857/80817/11261/9793/6249/7461/25999/79745/166614/1759/1785/4733/667/24139/161436/400954/84080/2242/342184/2332/2620/10634/2735/2801/54801/10013/282973/83473/10300/3832/63971/23303/547/10749/10112/9585/23046/9493/3796/11004/9371/64147/3833/147700/84557/81631/55201/4134/9448/79929/79649/22924/4137/22983/56890/10397/4744/4741/497…	GO:0008017;GO:0015631	GO	Other 48
Signaling by NTRKs	Homo sapiens : Signaling by NTRKs;Homo sapiens : Signaling by NTRK1 (TRKA)	0.000324778	78	Reactome;Reactome	160/163/581/627/1108/1211/1213/1385/1399/1759/1785/26052/1795/1848/1958/2033/2353/2354/8061/10818/5045/2534/3265/3398/3667/8660/3726/3727/57498/4066/5604/5605/5594/6300/5603/1432/5598/9261/7867/4205/4208/4209/4664/4665/25920/4915/5125/5290/5291/5295/5296/5335/5515/5518/5519/5528/5781/5800/5802/5879/5899/5900/5906/2889/5978/387/6195/6196/9252/6446/6464/53358/6654/6714/6774/6938/10221/7529	R-HSA-166520;R-HSA-187037	Reactome;Reactome	Module 61
negative regulation of ubiquitin-protein transferase activity	negative regulation of ubiquitin-protein transferase activity;negative regulation of ubiquitin protein ligase activity;negative regulation of protein ubiquitination;regulation of protein modification by small protein conjugation or removal;negative regulation of protein modification by small protein conjugation or removal;regulation of protein acetylation;regulation of protein ubiquitination;regu…	0.0003512	107	GO	25/9532/991/151636/26271/3984/10459/5663/9349/6125/6209/6224/6201/4092/84101/207/408/409/11261/1407/2534/8473/84875/8864/80758/6188/339745/8878/9320/11338/51366/23376/51160/8915/329/8945/8555/55743/8533/51138/10920/1499/1616/54165/84259/1958/57697/51343/26354/3091/3309/23028/7805/9112/23077/80762/57162/5193/8554/51588/65018/144165/5728/5970/8767/6478/83932/10010/7046/7189/7329/7332/7334/7337/7415…	GO:0051444;GO:1904667;GO:0031397;GO:1903320;GO:1903321;GO:1901983;GO:0031396;GO:2000756	GO	Other 49
regulation of cell cycle phase transition	regulation of cell cycle phase transition;negative regulation of cell cycle;regulation of mitotic cell cycle phase transition;DNA damage checkpoint signaling;DNA integrity checkpoint signaling;cell cycle checkpoint signaling;negative regulation of cell cycle process;mitotic DNA damage checkpoint signaling;negative regulation of mitotic cell cycle;negative regulation of cell cycle phase transition…	0.000359511	206	GO;GO;GO	60/199/207/55626/51529/51433/26057/54443/301/322/328/55198/8289/57492/493/84126/6790/9275/637/79184/23476/57662/595/900/8556/8555/991/994/8317/8558/1019/55755/1021/1026/1028/1030/1031/1032/81620/80254/55743/9575/51692/51379/1407/80169/10106/8451/8450/1642/65992/1739/29980/84444/151636/51143/11319/440275/1981/146956/197342/2177/26271/25793/10116/2273/1112/4303/51343/8328/2735/29933/3373/8870/65123…	GO:1901987;GO:0045786;GO:1901990;GO:0000077;GO:0031570;GO:0000075;GO:0010948;GO:0044773;GO:0045930;GO:1901988;GO:0007093;GO:0010389;GO:0044774;GO:0010972;GO:1902749;GO:1902750;GO:0044818;GO:2000045;GO:1901991;GO:0044772;GO:0000086;GO:0000082;GO:0044843	GO;GO;GO	Module 11
negative regulation of cytoskeleton organization	negative regulation of cytoskeleton organization;negative regulation of organelle organization	0.000359511	115	GO	118/120/10297/10565/395/23370/8874/6314/585/23271/822/829/899/55755/25999/57175/24139/50848/2288/2314/9535/2934/10013/9026/256949/2648/10300/51474/442721/56203/79929/56890/91663/4869/4682/5062/5290/5295/8500/5580/5962/50944/6622/6709/6711/51332/85464/6840/23075/4070/57551/29767/29766/29765/9168/7114/4591/57159/11344/50853/10163/65057/207/84079/409/546/9031/666/991/8558/81620/128866/80169/167227/1…	GO:0051494;GO:0010639	GO	Other 50
Unfolded Protein Response (UPR)	Homo sapiens : Unfolded Protein Response (UPR);Homo sapiens : IRE1alpha activates chaperones;Homo sapiens : XBP1(S) activates chaperone genes	0.000364321	58	Reactome;Reactome;Reactome	37/118/55738/9114/811/1051/10488/64764/148327/153222/10106/9820/30827/167227/1639/1649/22894/9695/9451/1965/8894/1968/2081/51013/51010/54512/56915/11340/5393/2135/2137/55033/2931/3068/9709/7184/3309/10525/11015/4000/8720/4800/4801/4802/5073/10113/22872/27230/6464/6745/9797/7094/1200/64061/55062/7494/10897/7709	R-HSA-381119;R-HSA-381070;R-HSA-381038	Reactome;Reactome;Reactome	Module 62
cellular response to extracellular stimulus	cellular response to extracellular stimulus;cellular response to nutrient levels;cellular response to starvation;cellular response to external stimulus;response to starvation;response to nutrient levels	0.000380518	157	GO;GO;GO	23394/199/55626/360/2909/22863/10533/168620/659/867/968/1026/1030/1277/1312/80315/9681/9451/440275/1981/3992/355/2242/201163/2353/2308/2309/23710/10634/2621/2752/79792/3191/3309/3428/3480/55846/10524/7071/3920/4067/84557/81631/5594/5599/5469/64223/27158/4780/4929/4521/5164/5339/123/5366/5465/5562/5564/5571/51422/53632/5788/5899/253260/57521/6256/51100/6494/23411/6506/54407/55630/22938/6720/6721/6…	GO:0031668;GO:0031669;GO:0009267;GO:0071496;GO:0042594;GO:0031667	GO;GO;GO	Module 12
ALK mutants bind TKIs	Homo sapiens : ALK mutants bind TKIs	0.000390816	12	Reactome	238/53335/57448/1213/9451/27436/2335/3092/4869/5495/5573/6801	R-HSA-9700645	Reactome	Other 51
Signaling by BRAF and RAF1 fusions	Homo sapiens : Signaling by BRAF and RAF1 fusions;Homo sapiens : Oncogenic MAPK signaling;Homo sapiens : Signaling by moderate kinase activity BRAF mutants;Homo sapiens : Signaling by RAS mutants;Homo sapiens : Paradoxical activation of RAF signaling by kinase inactive BRAF;Homo sapiens : Signaling downstream of RAS mutants;Homo sapiens : Signaling by RAF1 mutants;Homo sapiens : Signaling by high…	0.000403507	54	Reactome;Reactome;Reactome;Reactome;Reactome;Reactome;Reactome;Reactome;Reactome	60/71/55109/55750/10142/8546/54518/408/409/10533/10018/801/808/817/818/22866/1445/9715/2335/8087/3265/8826/3690/3717/283455/4000/5604/5605/5594/4140/23164/5037/5894/5906/5908/27044/6714/7094/22906/8805/7414/7450/7529/56829/8315/80824/1848/4296/4763/5501/8036/399473/8649/84292	R-HSA-6802952;R-HSA-6802957;R-HSA-6802946;R-HSA-6802949;R-HSA-6802955;R-HSA-9649948;R-HSA-9656223;R-HSA-6802948;R-HSA-5674135	Reactome;Reactome;Reactome;Reactome;Reactome;Reactome;Reactome;Reactome;Reactome	Module 63
Transcriptional Regulation by TP53	Homo sapiens : Transcriptional Regulation by TP53	0.000443876	184	Reactome	27161/192670/207/208/317/1820/545/84126/6790/54971/581/27113/637/665/23774/29117/7862/27154/7832/10498/843/835/839/900/904/905/995/51755/8621/1025/1026/1027/1107/1108/1111/25904/55571/4848/4849/4850/246175/9337/1353/116228/1327/1387/1459/9150/54205/1616/1643/54541/1874/79813/10919/8178/2033/2177/55215/355/2353/2539/54815/57459/2744/27165/2821/2877/2936/2962/2965/3066/204851/28996/3725/10524/7994/…	R-HSA-3700989	Reactome	Other 52
FLT3 Signaling	Homo sapiens : FLT3 Signaling	0.000456707	28	Reactome	27/207/208/10018/867/1027/1445/2323/2309/2534/9846/9402/3055/3265/5290/5295/5781/6233/10019/6503/84174/8835/6654/6776/6777/6850/7314/7316	R-HSA-9607240	Reactome	Other 53
DARPP-32 events	Homo sapiens : DARPP-32 events	0.000458259	21	Reactome	801/808/5141/5142/5144/5499/84152/5515/5518/5519/5528/5530/5532/5533/5534/5566/5567/5573/5575/5576/5577	R-HSA-180024	Reactome	Other 54
establishment or maintenance of cell polarity	establishment or maintenance of cell polarity;establishment of cell polarity	0.000472761	78	GO	25/60/10096/378/382/10565/2909/57662/6351/998/9578/55755/9793/25932/286204/1495/9267/9265/1739/1742/1794/85440/667/6993/84080/2319/55691/23150/6624/25794/2625/64083/26086/29899/2932/2934/3480/83700/10524/9585/55083/11004/64130/55327/4000/4134/4478/399687/4649/3071/27031/5048/29780/64098/10015/26030/144165/2185/5879/387/391/23433/253260/6093/9475/22902/10806/6425/6494/23094/81609/10615/6693/6794/1…	GO:0007163;GO:0030010	GO	Other 55
cytoplasmic translation	cytoplasmic translation;positive regulation of translation;translational initiation;regulation of translational initiation	0.000512247	110	GO	7555/132864/80315/170506/1660/120526/51611/4733/1968/8666/10480/1981/1983/2332/3184/28985/56339/4686/22916/9147/10605/5315/5936/9045/6142/9349/6152/6154/6155/6156/6160/6161/11224/6173/6169/6171/6125/6128/6129/6130/6132/6175/6181/6207/6208/6209/6217/6218/6223/6224/6229/6233/6235/6188/6189/6193/6201/6451/8531/66037/6352/940/8872/9811/440275/1984/3692/1994/2064/8087/9513/3191/65094/113251/29081/5522…	GO:0002181;GO:0045727;GO:0006413;GO:0006446	GO	Other 56
regulation of cell morphogenesis	regulation of cell morphogenesis;regulation of cell shape	0.000527401	83	GO	84079/301/55843/2909/23370/8874/57194/53335/283149/54014/254065/6348/1072/57175/23603/9362/1523/23316/7852/23191/1605/170506/1739/1742/23136/2038/50848/10979/2242/2245/121512/2268/752/2335/2534/8322/2620/2768/23426/10013/3074/3679/50618/113251/9175/4289/4352/4478/4628/103910/4649/5048/342979/56965/29780/55023/91584/5365/10154/5591/55660/2185/23011/5879/5921/8437/5962/5649/391/23433/152503/30011/9…	GO:0022604;GO:0008360	GO	Other 57
Cytoprotection by HMOX1	Homo sapiens : Cytoprotection by HMOX1;Homo sapiens : Cellular response to chemical stress	0.000545703	83	Reactome;Reactome	4363/571/10498/80205/1353/116228/1327/1387/1459/8454/54205/64839/3039/3040/3043/81502/3163/10128/7975/5469/8648/10499/23054/9611/4780/114548/5465/5580/5682/5684/5685/5688/5699/5690/5692/5693/5695/5696/5700/5701/5702/5704/5705/5707/5716/5708/5709/5710/5711/9861/5713/5715/5720/10197/23198/9491/5753/6233/6256/9997/25942/23309/6500/6604/6774/6834/6907/79718/96764/10628/7314/7316/1535/1536/2876/2877/2…	R-HSA-9707564;R-HSA-9711123	Reactome;Reactome	Module 64
RHOA GTPase cycle	Homo sapiens : RHOA GTPase cycle	0.000577828	83	Reactome	29/91452/11214/54443/116985/116984/64411/79658/57584/257106/57514/9743/2909/80728/9912/395/64333/396/397/9138/55160/9826/23365/9828/23370/50650/50649/55701/7984/8874/10134/708/84317/11113/23002/65992/50619/1729/1794/55831/10144/10160/2319/91010/3163/8826/128239/8997/3895/3930/4162/4649/10276/84033/10424/5295/5296/5585/29941/26030/25894/57449/55200/57580/5924/387/6093/9475/6242/9748/8773/57522/898…	R-HSA-8980692	Reactome	Other 58
RAC2 GTPase cycle	Homo sapiens : RAC2 GTPase cycle;Homo sapiens : RAC3 GTPase cycle	0.000582531	70	Reactome;Reactome	10006/10152/29/23141/55114/57584/9743/2909/80728/396/51566/55971/55845/998/1535/1536/23191/50619/55619/1794/1795/23344/9815/8826/3688/55004/3930/23592/4162/143098/4580/653361/4688/3071/4810/5058/5062/10424/5290/5295/5296/8503/57580/5880/8987/23075/85360/51347/7112/7204/9217/10451/7444/10163/27/347902/116984/64411/55843/395/397/10979/9235/182/27035/124056/2889/6510/8773/23380	R-HSA-9013404;R-HSA-9013423	Reactome;Reactome	Module 65
N-glycan trimming in the ER and Calnexin/Calreticulin cycle	Homo sapiens : N-glycan trimming in the ER and Calnexin/Calreticulin cycle;Homo sapiens : Calnexin/calreticulin cycle	0.000598124	26	Reactome;Reactome	267/811/821/79139/9695/80267/64772/23193/11253/9761/7841/55768/10956/2923/5589/5700/5887/7844/11236/6233/6400/10206/7314/7316/56886/7415	R-HSA-532668;R-HSA-901042	Reactome;Reactome	Module 66
cell-substrate junction assembly	cell-substrate junction assembly;focal adhesion assembly;cell junction assembly;positive regulation of focal adhesion assembly;regulation of focal adhesion assembly;regulation of cell-substrate junction assembly;regulation of cell junction assembly	0.000624272	120	GO;GO	25/71/89/395/8874/57662/1308/23603/2017/667/57669/10979/342184/2335/2824/3678/9270/3690/3691/3987/9448/79834/5339/26073/5728/2185/5796/5879/387/6093/9475/6281/4088/9344/10420/7094/7248/7414/123720/54361/60/23394/57463/347902/287/382/23229/421/829/998/1108/51208/149461/1366/9746/8506/26047/1495/1499/1501/23316/28988/1739/1981/23136/90952/50848/10160/201163/6624/7855/125111/79977/286676/83700/84623…	GO:0007044;GO:0048041;GO:0034329;GO:0051894;GO:0051893;GO:0090109;GO:1901888	GO;GO	Module 13
epithelial cell development	epithelial cell development;establishment of endothelial barrier;endothelial cell development	0.000637427	73	GO	10152/59/54507/118/207/367/26084/5926/171023/546/572/64919/8419/168620/654/440193/1021/25932/9575/7852/1874/57669/50848/10116/22862/10818/7855/2623/2876/79977/2932/3091/54768/3383/3552/8826/182/4478/91663/4853/23022/5138/5144/5170/5175/23236/5339/8985/5420/26051/639/5624/5802/5906/2889/9693/5914/5915/5962/6009/54538/6093/9475/51092/6494/23094/128637/9414/27134/84283/7124/7414/7431	GO:0002064;GO:0061028;GO:0001885	GO	Other 59
purine nucleoside diphosphate metabolic process	purine nucleoside diphosphate metabolic process;purine ribonucleoside diphosphate metabolic process;ADP metabolic process;glycolytic process;nucleoside diphosphate phosphorylation;ATP generation from ADP;ribonucleoside diphosphate metabolic process;nucleoside diphosphate metabolic process;regulation of glycolytic process;ribonucleoside triphosphate metabolic process;purine ribonucleoside triphosp…	0.000637427	82	GO	89/50808/26289/572/669/54541/1739/3692/387712/2033/201163/221937/2819/3091/3356/8870/3458/339123/3939/260425/64223/4354/9611/8473/5211/5213/5214/5223/441531/5236/5313/5315/5465/5562/5571/51422/53632/5663/57521/9414/7167/11277/26137/158067/4832/4833/10201/1723/11164/1841/525/1503/2773/9567/3565/3614/3704/55669/4625/4694/4698/4700/54539/4715/4717/4728/64802/4976/65018/387/23433/6389/8604/114789/568…	GO:0009135;GO:0009179;GO:0046031;GO:0006096;GO:0006165;GO:0006757;GO:0009185;GO:0009132;GO:0006110;GO:0009199;GO:0009205;GO:0009141;GO:0009144	GO	Other 60
platelet activation	platelet activation;platelet aggregation;blood coagulation;coagulation;wound healing;hemostasis	0.000652466	122	GO;GO;GO;GO	18/60/71/11093/150/239/634/1192/1606/8527/8526/1609/84034/50848/2149/2151/83706/9158/2316/8323/2623/2776/2814/51206/3690/4067/1432/23173/388931/4352/10398/5023/5196/5290/5336/5580/5777/6403/10019/6814/6850/7056/7094/7099/340205/10077/84959/10451/7414/26276/7450/50808/948/84062/2153/2621/2677/2768/3705/221037/4780/5624/10544/5873/3053/7035/7391/5663/59/79602/79026/301/309/10565/2909/221477/977/102…	GO:0030168;GO:0070527;GO:0007596;GO:0050817;GO:0042060;GO:0007599	GO;GO;GO;GO	Module 14
positive regulation of DNA metabolic process	positive regulation of DNA metabolic process;regulation of DNA repair;regulation of telomere maintenance;telomere maintenance;positive regulation of DNA repair;regulation of telomere capping;positive regulation of telomere maintenance;regulation of double-strand break repair	0.000696326	136	GO	29974/65057/60/207/8289/57492/409/546/8412/9275/79184/27154/150275/10575/22948/940/8317/81620/54921/80169/1499/170506/1660/2021/2140/23201/2247/2305/2521/51659/2735/26354/79977/83933/113510/79618/3182/3184/3480/3565/10524/10459/4216/5594/225689/54799/4292/10933/4609/140609/4862/4931/55193/51588/5371/11284/11232/25913/5514/5580/25865/5591/2185/5788/10111/5932/6188/51750/23411/84464/6597/6599/6601/…	GO:0051054;GO:0006282;GO:0032204;GO:0000723;GO:0045739;GO:1904353;GO:0032206;GO:2000779	GO	Other 61
RHO GTPases Activate ROCKs	Homo sapiens : RHO GTPases Activate ROCKs;Homo sapiens : Sema4D in semaphorin signaling;Homo sapiens : Sema4D induced cell migration and growth-cone collapse	0.000698818	23	Reactome;Reactome;Reactome	1072/3984/3985/4628/4629/4627/103910/4637/10398/5058/4659/4660/387/388/389/6093/9475/2909/9826/23365/2064/5879/6237	R-HSA-5627117;R-HSA-400685;R-HSA-416572	Reactome;Reactome;Reactome	Module 67
Semaphorin interactions	Homo sapiens : Semaphorin interactions	0.000722407	42	Reactome	2909/9826/23365/971/1072/1400/1808/10570/2064/9855/2242/2534/2932/3320/3326/3688/3984/3985/4628/4629/4627/103910/4637/10398/5058/5062/91584/5365/10154/23129/5788/5879/387/388/389/6093/9475/6237/64218/57556/7094/7305	R-HSA-373755	Reactome	Other 62
Deubiquitination	Homo sapiens : Deubiquitination;Homo sapiens : Ub-specific processing proteases	0.000776997	152	Reactome;Reactome	60/11047/324/367/408/409/171023/55252/4287/6314/8312/29086/8314/8678/329/79184/991/1540/1643/23586/2033/23770/221937/3607/4303/2625/3054/9146/3091/64135/8517/54617/54891/126119/2648/8850/221656/6885/27430/55777/114785/4193/4194/4609/114803/114548/10392/64127/8473/55611/78990/23252/55593/161725/5682/5684/5685/5688/5699/5690/5692/5693/5695/5696/5700/5701/5702/5704/5705/5707/5716/5708/5709/5710/5711…	R-HSA-5688426;R-HSA-5689880	Reactome;Reactome	Module 68
calcium ion transmembrane import into cytosol	calcium ion transmembrane import into cytosol;sequestering of calcium ion;negative regulation of sequestering of calcium ion;regulation of sequestering of calcium ion;release of sequestered calcium ion into cytosol;calcium ion transmembrane transport;calcium ion transport	0.00079232	125	GO;GO;GO	25/9495/287/493/773/777/778/8911/801/6348/1234/55636/1649/2149/2247/2316/2534/2814/2852/2902/2905/2906/9446/3356/3357/3690/3709/3954/4067/57192/55283/196541/4842/5023/5025/5144/5170/23236/5330/5331/5333/5335/5336/9651/5350/5371/5530/5532/5534/5535/5566/5621/2185/5777/5788/10268/22821/6329/6331/6334/9187/25769/6547/80024/6622/6717/7009/219931/8989/84959/309/811/7184/5663/150/10939/79026/488/492/99…	GO:0097553;GO:0051208;GO:0051283;GO:0051282;GO:0051209;GO:0070588;GO:0006816	GO;GO;GO	Module 15
Intra-Golgi and retrograde Golgi-to-ER traffic	Homo sapiens : Intra-Golgi and retrograde Golgi-to-ER traffic;Homo sapiens : Golgi-to-ER retrograde transport	0.00079243	108	Reactome;Reactome	55860/10121/56894/372/377/378/55738/84364/26286/10139/829/9382/83548/25839/10466/91949/84342/1314/9276/11316/22820/26958/1523/9267/9266/9265/1639/10540/1778/51143/1783/8655/140735/9648/2800/27333/9527/3482/11015/3832/23303/547/23095/10749/10112/9585/23046/3835/9493/55083/3796/11004/9371/64147/22920/3833/147700/4074/4121/57134/4124/4122/84316/8775/63908/51594/5048/5049/5050/22931/5861/81876/27314/…	R-HSA-6811442;R-HSA-8856688	Reactome;Reactome	Module 69
Thyroid hormone signaling pathway	Thyroid hormone signaling pathway	0.00082826	53	KEGG	P60709/P63261/B0LPE5/P54709/P16615/A0A024R562/P24385/Q92793/A0A024R2Q3/A8K415/Q09472/Q12778/P49841/Q92769/Q16665/P05106/Q92830/P28482/Q15648/Q93074/B3KXY0/A0A024QZ75/Q71F56/O60244/Q9NVC6/P12883/O75376/Q04721/O15530/P17858/A0A024R0Y5/Q01813/P42336/O00329/P27986/O00459/Q8N381/Q9NQ66/Q00722/Q01970/P51178/P19174/P16885/P26678/P17612/P22694/A0A090N900/Q6P3U7/Q96ST3/P36021/P10827/P49815/P56705	hsa04919	KEGG	Other 63
positive regulation of cell development	positive regulation of cell development	0.000894154	131	GO	60/89/101/118/23394/55626/57463/84079/301/8289/57492/6790/572/274/659/865/9398/939/4179/972/941/1385/1499/1523/23316/1524/7852/23191/1605/1638/170506/1742/80237/2124/50848/55179/2242/2247/2335/2353/2309/8322/2621/2625/2852/8111/3066/10013/3091/3458/3594/3606/51561/3565/3566/3575/10524/23028/7071/3984/56203/4067/4124/9175/4137/1954/79006/4352/4673/3071/4739/9148/84807/4853/9423/8650/10215/5048/569…	GO:0010720	GO	Other 64
cellular response to topologically incorrect protein	cellular response to topologically incorrect protein;PERK-mediated unfolded protein response;regulation of PERK-mediated unfolded protein response;cellular response to unfolded protein;endoplasmic reticulum unfolded protein response;regulation of endoplasmic reticulum unfolded protein response;cellular response to misfolded protein;response to topologically incorrect protein	0.000898141	51	GO;GO	10347/4287/550/7917/10018/168620/666/595/10488/58487/1616/1649/65992/91319/54788/79982/202052/9451/27248/2081/11153/10013/64224/3309/3313/8720/8440/4780/55768/10133/135138/56965/5295/23645/84919/5770/5771/54870/84236/55658/51768/7009/23376/56886/9217/7415/64764/148327/153222/23071/201595	GO:0035967;GO:0036499;GO:1903897;GO:0034620;GO:0030968;GO:1900101;GO:0071218;GO:0035966	GO;GO	Module 16
transcription by RNA polymerase III	transcription by RNA polymerase III;regulation of transcription by RNA polymerase III;positive regulation of transcription elongation by RNA polymerase II;positive regulation of DNA-templated transcription, elongation;regulation of DNA-templated transcription elongation;transcription elongation by RNA polymerase II;DNA-templated transcription elongation;regulation of transcription elongation by R…	0.000898141	147	GO	367/9031/2972/57680/27297/9188/170506/8178/2975/9330/112495/84232/4665/5441/10621/10622/84265/171568/57521/55209/23451/6619/6621/10178/25850/7629/23476/904/51755/8621/1025/1499/80237/123169/5469/400569/9282/9440/219541/9439/9441/55588/112950/4686/22916/114825/170394/10915/905/11198/6829/85403/10614/27336/65123/92105/55656/55756/7936/9400/6919/10102/23160/11047/9150/9646/29072/6663/64425/65057/409…	GO:0006383;GO:0006359;GO:0032968;GO:0032786;GO:0032784;GO:0006368;GO:0006354;GO:0034243;GO:0071897;GO:1902895	GO	Other 65
activation of immune response	activation of immune response;T cell receptor signaling pathway;immune response-activating signaling pathway;immune response-regulating signaling pathway;antigen receptor-mediated signaling pathway;immune response-activating cell surface receptor signaling pathway;immune response-regulating cell surface receptor signaling pathway;Fc receptor signaling pathway;immune response-regulating cell surfa…	0.000901015	152	GO	2/25/9447/26057/55198/409/7917/8915/329/11120/11119/10384/51279/719/727/728/58509/839/10666/940/948/916/4179/1604/973/974/926/634/629/1675/5199/26253/123920/1387/23586/8892/2033/23149/2268/2359/2534/2625/2633/257144/2822/10614/3105/3119/3428/3654/51135/3659/3661/3662/3665/7805/7462/3937/3958/3984/9404/9684/64922/4067/6885/5594/9261/7867/10747/4208/9258/64005/3071/259197/150372/4773/84807/4814/171…	GO:0002253;GO:0050852;GO:0002757;GO:0002764;GO:0050851;GO:0002429;GO:0002768;GO:0038093;GO:0002433;GO:0038096	GO	Other 66
regulation of chromosome organization	regulation of chromosome organization;positive regulation of chromosome organization	0.000926879	83	GO	65057/60/51529/51433/8289/57492/55729/546/9031/9275/10575/22948/991/996/55755/81620/201161/55743/80169/1499/167227/170506/1786/51143/5394/26271/2237/26354/79618/3184/10524/84861/8379/10459/4216/5594/225689/4137/22880/4609/55226/23310/23397/29781/10783/140609/197370/55193/5371/11284/25913/5514/5885/10111/6047/51750/26054/9869/25942/84464/6597/6599/6601/6602/6604/10051/23137/79677/7014/56155/29844/…	GO:0033044;GO:2001252	GO	Other 67
Signaling by ALK	Homo sapiens : Signaling by ALK	0.000940353	21	Reactome	238/29126/2033/10818/3066/3091/3667/3718/4192/4609/5290/5291/5295/5296/5335/639/5777/6464/25942/6714/6774	R-HSA-201556	Reactome	Other 68
Ca2+ pathway	Homo sapiens : Ca2+ pathway	0.000971362	40	Reactome	27161/192670/801/808/1499/8322/7855/8323/2775/2782/2783/59345/10681/2791/51764/54331/2785/2787/2793/3708/3709/3710/6885/4772/5145/5158/23236/5330/5331/5530/5532/5534/5578/6932/83439/6934/27327/23112/57690/7481	R-HSA-4086398	Reactome	Other 69
nuclear-transcribed mRNA catabolic process	nuclear-transcribed mRNA catabolic process;mRNA catabolic process;nuclear-transcribed mRNA catabolic process, nonsense-mediated decay;RNA catabolic process;regulation of mRNA catabolic process;nuclear-transcribed mRNA poly(A) tail shortening;nuclear-transcribed mRNA catabolic process, deadenylation-dependent decay	0.00112897	93	GO	29974/27161/25904/55571/4848/4849/4850/57472/246175/9337/9811/167227/9704/170506/1660/22894/80153/23644/56478/5394/2935/3182/3184/4292/51594/4686/22916/10605/219988/53918/10957/55629/9939/149041/54542/23034/79048/9887/27327/23112/5976/26019/65110/54464/22803/80149/7538/677/207/54890/328/66037/23589/373863/1994/2081/2332/2521/8087/9513/9567/10644/1432/9261/56339/4869/131870/87178/5580/23369/8241/6…	GO:0000956;GO:0006402;GO:0000184;GO:0006401;GO:0061013;GO:0000289;GO:0000288	GO	Other 70
RHO GTPases activate PAKs	Homo sapiens : RHO GTPases activate PAKs	0.00118926	19	Reactome	801/808/998/2017/2316/3984/4628/4629/4627/103910/4637/10398/4638/4771/5058/5062/4659/4660/5879	R-HSA-5627123	Reactome	Other 71
Mitotic Metaphase and Anaphase	Homo sapiens : Mitotic Metaphase and Anaphase;Homo sapiens : Mitotic Anaphase;Homo sapiens : Separation of Sister Chromatids	0.00119549	123	Reactome;Reactome;Reactome	25909/10393/51529/25906/119504/51433/23141/80776/8815/200014/9133/991/996/64105/91687/55839/79172/401541/80152/79682/51652/128866/91782/9793/23332/23122/6249/1778/51143/1783/8655/140735/54821/26271/3619/9798/23421/3796/11004/3837/3930/221496/23592/4000/4001/8379/22919/79003/54820/25936/10726/9631/23279/23511/23165/23636/79902/5048/23244/9883/5501/5515/5518/5519/5520/5525/5527/5528/5529/5682/5684/…	R-HSA-2555396;R-HSA-68882;R-HSA-2467813	Reactome;Reactome;Reactome	Module 70
regulation of response to biotic stimulus	regulation of response to biotic stimulus;positive regulation of response to biotic stimulus;regulation of innate immune response;activation of innate immune response;positive regulation of innate immune response;positive regulation of defense response	0.00120978	165	GO;GO;GO	2/101/103/196/9447/26057/164/55198/383/409/8915/329/654/58509/22900/839/80212/6352/4064/10666/29126/948/1604/634/26253/1387/23586/1660/151636/440275/84034/2033/51752/2125/60343/10875/2268/2534/10614/3105/3148/3428/3594/51561/246778/3565/3654/51135/3659/3661/3662/3665/3902/3916/9684/64922/90678/4067/6885/9261/7867/23005/5469/56339/9258/4282/79812/653361/259197/4780/4814/197358/171389/10392/55666/7…	GO:0002831;GO:0002833;GO:0045088;GO:0002218;GO:0045089;GO:0031349	GO;GO;GO	Module 17
vacuolar transport	vacuolar transport;lysosomal transport	0.00123003	59	GO	64400/164/26985/411/22863/23400/9114/274/59283/51652/128866/91782/151636/2580/9648/79158/84572/10042/3482/63971/3916/3920/7805/54741/1130/23295/22879/8031/80762/65018/5660/25930/54899/83547/55681/11267/81609/6272/51332/10254/219931/22906/7251/51271/80700/7415/55823/55187/51160/51028/137492/79720/55048/23339/9525/738/6293/10490/9765	GO:0007034;GO:0007041	GO	Other 72
Nucleotide-binding domain, leucine rich repeat containing receptor (NLR) signaling pathways	Homo sapiens : Nucleotide-binding domain, leucine rich repeat containing receptor (NLR) signaling pathways;Homo sapiens : activated TAK1 mediates p38 MAPK activation;Homo sapiens : JNK (c-Jun kinases) phosphorylation and activation mediated by activated human TAK1;Homo sapiens : NOD1/2 Signaling Pathway	0.00130735	43	Reactome;Reactome;Reactome;Reactome	14/9447/596/329/64170/835/837/1540/3326/8517/3654/6885/6300/5603/1432/4210/4790/4791/58484/22861/114548/10392/64127/5027/24145/9051/29108/5970/8767/6233/23118/257397/7189/10628/7314/7316/7334/5606/9261/7867/5609/5602/5599	R-HSA-168643;R-HSA-450302;R-HSA-450321;R-HSA-168638	Reactome;Reactome;Reactome;Reactome	Module 71
Asparagine N-linked glycosylation	Homo sapiens : Asparagine N-linked glycosylation;Homo sapiens : ER to Golgi Anterograde Transport;Homo sapiens : Transport to the Golgi and subsequent modification;Homo sapiens : COPI-mediated anterograde transport	0.00134514	153	Reactome;Reactome;Reactome;Reactome	55860/10121/56052/79087/79868/29929/51005/267/287/288/23243/372/377/378/55738/84364/26286/8703/9334/811/821/829/1604/254263/9382/83548/25839/10466/91949/84342/1294/1314/9276/11316/22820/26958/1453/5476/1075/1522/1639/10540/1650/79139/79947/22845/8813/1778/51143/1783/8655/140735/9695/80267/64772/2153/23193/2720/29925/10020/64841/2801/2804/9527/11015/3972/10960/4121/11253/57134/4124/4122/90411/4245…	R-HSA-446203;R-HSA-199977;R-HSA-948021;R-HSA-6807878	Reactome;Reactome;Reactome;Reactome	Module 72
FOXO-mediated transcription of cell death genes	Homo sapiens : FOXO-mediated transcription of cell death genes	0.00136246	14	Reactome	27113/10018/10370/1387/1649/2033/2308/2309/4303/4800/4801/4802/65018/6794	R-HSA-9614657	Reactome	Other 73
positive regulation of kinase activity	positive regulation of kinase activity	0.00144946	129	GO	10006/25/101/23394/150/116986/207/238/55626/22863/493/572/51719/801/8536/10645/79092/57091/6352/595/219771/972/994/998/1026/10920/1605/1616/9802/1739/1742/1795/285489/1942/1958/255324/2041/2064/2065/2081/10961/10979/2247/2260/2268/2321/2324/8322/7855/2621/3356/3357/3458/3480/3606/51561/3565/3570/8826/3654/3667/9270/3690/10899/27040/3937/353514/4067/4296/9175/4216/6885/22924/4137/4208/4282/4515/45…	GO:0033674	GO	Other 74
TNF signaling	Homo sapiens : TNF signaling;Homo sapiens : TNFR1-induced NFkappaB signaling pathway;Homo sapiens : Regulation of TNFR1 signaling	0.00147424	30	Reactome;Reactome;Reactome	6868/9530/329/8837/25999/1540/8517/8567/6885/8439/90268/10616/8737/55072/6233/81858/6610/55512/23118/257397/8887/7124/7132/8717/7185/7314/7316/27005/7375/331	R-HSA-75893;R-HSA-5357956;R-HSA-5357905	Reactome;Reactome;Reactome	Module 73
double-strand break repair	double-strand break repair;recombinational repair;DNA recombination;base-excision repair, gap-filling;double-strand break repair via homologous recombination	0.00149246	128	GO	60/9907/8289/57492/84126/9275/79184/8317/1108/1653/151636/146956/197342/2140/2177/57697/2237/2305/2521/199720/51659/113510/3148/25900/65123/10524/23028/22992/3980/10459/54799/4172/254394/157777/4292/253714/10933/84954/9112/64859/25836/197370/83666/55193/51588/5371/11284/27434/25913/151987/5591/5885/10111/5893/5932/9985/9400/5980/51444/254225/6117/6118/6119/51750/29072/23064/84464/6597/56916/6599/…	GO:0006302;GO:0000725;GO:0006310;GO:0006287;GO:0000724	GO	Other 75
negative regulation of phosphate metabolic process	negative regulation of phosphate metabolic process;negative regulation of phosphorus metabolic process;regulation of dephosphorylation;negative regulation of kinase activity;negative regulation of dephosphorylation;negative regulation of phosphorylation;regulation of protein dephosphorylation;negative regulation of protein dephosphorylation;negative regulation of protein kinase activity;negative …	0.00158979	150	GO;GO	25/89/103/23394/64853/207/84335/10776/409/22863/9530/58509/801/867/55755/1026/1028/1030/1031/1032/634/26973/11261/23603/1353/10106/54541/1609/84062/80824/1981/2022/2029/2041/25793/23770/201163/4616/2776/2932/10614/124790/10114/8870/3458/388324/3843/8826/9270/3725/26524/3958/79888/4067/9479/4137/9258/4249/64780/91663/8440/3071/9611/4869/4878/5062/152559/27250/5144/5170/113791/8396/5339/5465/22843/…	GO:0045936;GO:0010563;GO:0035303;GO:0033673;GO:0035305;GO:0042326;GO:0035304;GO:0035308;GO:0006469;GO:0001933	GO;GO	Module 18
protein polyubiquitination	protein polyubiquitination;protein K63-linked ubiquitination	0.0017116	80	GO	55626/51529/25847/51433/25820/329/8945/865/867/996/55743/1499/90379/79016/151636/9666/64839/51343/10013/25831/84078/27252/90678/23295/23608/23609/9520/84875/57162/57161/246330/10616/149041/54542/5988/64795/27246/54941/55658/25897/127544/80196/6047/23623/81858/257218/8405/8658/7187/10758/7189/5987/85363/81844/25893/55223/9320/7267/7320/7322/7323/51619/7326/7327/7332/9246/7334/63893/55585/92912/549…	GO:0000209;GO:0070534	GO	Other 76
Golgi organization	Golgi organization;Golgi ribbon formation	0.00182165	56	GO	10142/10565/57584/8874/5205/57198/168620/23271/57662/998/11113/83548/10466/1452/1453/1785/2580/9648/2801/643699/2804/64083/55204/5594/399687/55666/10133/9659/55361/23207/1263/5861/8934/27314/83452/9554/51332/53407/6836/23345/128637/10972/222068/50999/51014/54732/51112/9321/9712/8674/80124/81671/157680/738/10490/7534	GO:0007030;GO:0090161	GO	Other 77
vesicle localization	vesicle localization	0.0018328	72	GO	81/55435/26985/84364/26286/23400/10079/583/585/254263/1453/1499/10540/1759/1785/84062/1778/11336/60412/23265/4935/3458/63971/547/10749/9371/22920/225689/51168/80179/4641/4542/64005/283446/4645/55930/5048/10015/8301/65018/5663/5728/9230/5861/5873/6386/55512/8773/6622/11267/83930/6794/6853/8867/55773/10312/7016/10972/54732/91978/22906/66008/7109/51112/6399/51399/83696/9321/7251/26276/9525/55717	GO:0051648	GO	Other 78
FLT3 signaling in disease	Homo sapiens : FLT3 signaling in disease;Homo sapiens : Signaling by FLT3 fusion proteins	0.00183657	21	Reactome;Reactome	867/1026/2120/2323/9846/2804/3265/399687/5290/5295/5292/5781/6233/6654/6711/6776/6777/9321/7314/7316/7750	R-HSA-9682385;R-HSA-9703465	Reactome;Reactome	Module 74
Clathrin-mediated endocytosis	Homo sapiens : Clathrin-mediated endocytosis	0.00184337	80	Reactome	22848/60/71/10096/3267/273/160/163/382/55738/10094/10093/408/409/554/274/867/915/917/1211/1212/1213/8533/51138/10920/2017/1601/1759/1785/26052/255324/22905/2060/58513/23149/8322/2580/26130/2873/9146/3092/9026/3312/3482/3575/50618/9856/3949/4074/55707/11252/8301/5286/5868/5869/5878/85021/6233/6455/30011/112574/51429/10254/85439/8867/8871/23208/127833/143425/6869/10618/1861/9322/7314/7316/29979/299…	R-HSA-8856828	Reactome	Other 79
cell-substrate adhesion	cell-substrate adhesion;cell-matrix adhesion	0.00188057	110	GO	25/71/89/81/8751/11093/285/84168/55435/395/8874/4287/4059/10018/811/57662/57091/151887/948/916/998/1021/4680/1308/1277/23603/1499/2017/1605/1785/1842/1942/57669/2041/10516/10979/83706/2316/342184/2335/8322/2621/2633/2651/2824/2932/3675/3678/3679/3687/9270/3690/3691/3693/3696/182/83700/3987/9404/10894/9448/4289/4585/91663/64005/4739/22795/5034/29780/64098/79834/5295/59339/26073/8500/57580/5728/218…	GO:0031589;GO:0007160	GO	Other 80
minus-end-directed microtubule motor activity	minus-end-directed microtubule motor activity;dynein light intermediate chain binding;dynein intermediate chain binding	0.00189078	21	GO;GO;GO	25981/8701/201625/127602/8632/146754/55567/56171/1769/1770/144132/1778/283234/440193/9727/83547/83658/6993/5048/51332/25893	GO:0008569;GO:0051959;GO:0045505	GO;GO;GO	Module 19
Platelet activation	Platelet activation	0.00190792	50	KEGG	P60709/P63261/Q8NFM4/P51828/O60503/B0LPE5/Q7Z5R6/Q9NRY4/B4E2K6/P02452/P25116/Q86UX7/P06241/P08754/A0A024R240/P40197/Q9HCN6/P05106/Q14571/A6H8K3/Q13094/P07948/P28482/A0A024RD04/L7RSM2/O14950/A0A024RBT3/P51575/P42336/O00329/P27986/O00459/Q8N381/L7RT34/Q9NQ66/Q00722/Q01970/P16885/P36873/B2RAH5/P17612/P22694/A8KAH9/A0A024R324/Q13464/O75116/A8K287/Q9Y490/Q9BV40/P04275	hsa04611	KEGG	Other 81
Pathogenic Escherichia coli infection	Pathogenic Escherichia coli infection	0.00190792	70	KEGG	Q8IZP0/A0A024R8E2/P60709/P63261/P62330/B4E2K6/O15145/P59998/Q9UHR4/Q8WUW1/P49662/P56856/Q8N6F1/O95471/Q14247/Q7L576/Q15438/Q99418/O43739/P25116/P25445/P01100/P06241/P51617/B4E359/P05412/Q5KU18/O43318/P28482/A0A286YF97/A0A024RD04/L7RSM2/A1L4K2/P35749/O00159/O00160/B0I1T2/B4DNW6/Q7Z7A5/Q9NQX4/A0A0S2Z4M6/P55160/Q13153/A8K5M4/P29350/P62820/A4D2P1/Q04206/A0A024R324/A0A024QZU0/Q13464/O75116/P23396/O954…	hsa05130	KEGG	Other 82
interleukin-2 production	interleukin-2 production	0.00199962	28	GO	25/301/940/916/941/2625/2633/9454/3552/3662/10524/3902/7805/6885/5142/5144/5336/25865/5621/5788/8767/6188/6711/30009/7189/5987/11326/7538	GO:0032623	GO	Other 83
ubiquitin-like protein binding	ubiquitin-like protein binding;ubiquitin binding	0.00212035	45	GO	84164/329/9994/7852/54165/84259/25793/26088/23062/10013/8924/3720/55728/55666/5371/5886/8480/10616/127544/6047/51136/26135/81858/375484/22933/4088/56916/83932/8878/10254/23118/257397/146691/7251/51271/9246/7334/51366/26043/7993/8078/10208/51160/51028/57599	GO:0032182;GO:0043130	GO	Other 84
Translocation of SLC2A4 (GLUT4) to the plasma membrane	Homo sapiens : Translocation of SLC2A4 (GLUT4) to the plasma membrane	0.0021861	44	Reactome	60/71/207/208/9847/801/808/55770/11336/60412/10640/23265/9371/22920/4012/4627/4641/4644/5564/5571/51422/53632/10890/51552/5879/57186/57148/23433/8773/6810/6814/7846/10376/113457/112714/7277/81027/84617/6844/7529/7531/7533/10971/7534	R-HSA-1445148	Reactome	Other 85
MTOR signalling	Homo sapiens : MTOR signalling	0.00218897	28	Reactome	207/84335/208/51719/29904/1975/1977/1981/2280/55004/8649/389541/64223/5494/5562/5564/5571/51422/53632/6009/6194/6198/57521/6794/92335/7248/7249/7529	R-HSA-165159	Reactome	Other 86
Autophagy	Homo sapiens : Autophagy;Homo sapiens : Macroautophagy	0.00219957	82	Reactome;Reactome	55626/9776/22863/64422/84971/10533/79065/285973/8678/51652/128866/91782/1459/1778/51143/1783/8655/140735/1915/11337/23710/11345/3043/10013/3297/3320/3326/3312/3920/55004/8649/389541/84557/81631/55669/9927/64223/8897/89853/192111/65018/123/5562/5564/5571/51422/53632/9821/6009/100526767/6233/57521/8878/6714/56993/7248/7249/7251/7846/10376/113457/112714/7277/81027/84617/51271/7314/7316/7334/84749/74…	R-HSA-9612973;R-HSA-1632852	Reactome;Reactome	Module 75
Osteoclast differentiation	Osteoclast differentiation	0.00221958	49	KEGG	A0A024R7F8/B0LPE5/O75015/P01100/P53539/P06241/Q9UQC2/P01579/A0A0S2Z3Y2/P01583/Q00978/P05106/P23458/P05412/P17275/P17535/Q13094/A6NI73/O43318/P28482/A0A286YF97/A0A024RD04/L7RSM2/A1L4K2/P14598/A0A0S2Z457/Q13469/Q00653/P42336/O00329/P27986/O00459/Q8N381/P16885/A0A0S2Z4C6/P16298/P63098/Q96LZ3/A4D2P1/Q04206/Q01201/P78324/Q13501/Q9NYJ8/P01137/B4DXN7/P01375/Q9Y4K3/A0A024R7E4	hsa04380	KEGG	Other 87
regulation of response to DNA damage stimulus	regulation of response to DNA damage stimulus;positive regulation of response to DNA damage stimulus	0.00228919	97	GO	25/60/8289/57492/84126/6314/56970/9031/9275/637/79184/150275/972/1025/1032/8533/1407/8451/1660/80237/2021/2140/23201/26271/10116/2332/2305/2521/8087/9513/83933/113510/3090/8870/2648/10524/23028/10459/4137/54799/4170/4282/10933/4609/4862/197370/55193/51588/5366/5371/11284/25913/5514/151987/5580/5591/149628/5893/5932/9400/254225/6118/6154/6188/51750/29072/23411/6597/6599/6601/6602/6604/23347/56950/…	GO:2001020;GO:2001022	GO	Other 88
positive regulation of proteolysis	positive regulation of proteolysis;positive regulation of cysteine-type endopeptidase activity;positive regulation of peptidase activity;positive regulation of endopeptidase activity;positive regulation of cysteine-type endopeptidase activity involved in apoptotic process;activation of cysteine-type endopeptidase activity involved in apoptotic process;regulation of membrane protein ectodomain pro…	0.00228919	131	GO	101/150/23287/9447/207/84168/317/51107/25820/444/4287/6790/572/9532/7917/8915/10018/23786/637/666/8945/22900/843/9994/991/55743/1285/1452/1453/79016/65992/1942/9451/2149/26355/355/2332/5045/2534/51343/2852/2822/2902/2932/2934/3066/25831/9026/27429/3428/3458/55081/7805/4067/4137/4609/4780/171389/10392/4838/8473/5023/5134/9141/8554/8301/55367/65018/1263/5366/5371/144165/80758/5663/5701/5705/5728/21…	GO:0045862;GO:2001056;GO:0010952;GO:0010950;GO:0043280;GO:0006919;GO:0051043;GO:0051044;GO:2000058	GO	Other 89
modulation by host of symbiont process	modulation by host of symbiont process;positive regulation by host of viral process;modulation by host of viral process	0.00235865	34	GO	6348/6351/6352/904/998/1025/1072/1105/9150/1524/54606/1915/440275/2033/2332/3482/3725/64922/222236/171389/10605/5091/5297/5479/8934/9475/29115/6597/22938/2040/128637/64848/80149/51114	GO:0051851;GO:0044794;GO:0044788	GO	Other 90
Rab regulation of trafficking	Homo sapiens : Rab regulation of trafficking;Homo sapiens : RAB GEFs exchange GTP for GDP on RABs	0.00258447	69	Reactome;Reactome	207/208/84079/382/57706/79958/79961/22898/9909/55667/23258/201627/414918/11337/11345/26130/2665/26088/23062/8567/81631/22879/10133/10890/9230/51552/22931/5861/81876/23011/5873/5874/11031/83452/11021/22930/25782/117177/5868/5869/5878/5870/51560/51762/9135/27342/9827/126432/6305/81846/84958/83874/26000/374403/125058/79735/55357/128637/4943/7109/51112/6399/51399/122553/22878/83696/7248/7249/7531	R-HSA-9007101;R-HSA-8876198	Reactome;Reactome	Module 76
Signaling by Erythropoietin	Homo sapiens : Signaling by Erythropoietin;Homo sapiens : Erythropoietin activates Phosphoinositide-3-kinase (PI3K)	0.00258447	19	Reactome;Reactome	1399/2057/3265/8660/3717/4067/5290/5291/5293/5294/5295/23533/5335/5336/2889/6464/6654/6776/6777	R-HSA-9006335;R-HSA-9027276	Reactome;Reactome	Module 77
Antigen Presentation: Folding, assembly and peptide loading of class I MHC	Homo sapiens : Antigen Presentation: Folding, assembly and peptide loading of class I MHC	0.00258447	19	Reactome	567/10134/811/821/51752/64167/3105/3106/3107/3133/3309/2923/51128/6396/10427/9632/9871/22872/6890	R-HSA-983170	Reactome	Other 91
maintenance of location	maintenance of location;maintenance of location in cell	0.002596	106	GO	9619/25/32/10142/207/287/81573/301/309/57584/550/585/801/811/6348/1234/948/55636/1407/1649/10938/2149/2247/2316/2512/9908/51608/64083/2814/2852/29899/2934/9446/3073/3074/7184/3309/3356/3357/3638/3690/3709/11015/3954/4052/4067/57192/55283/196541/23515/4842/7376/375387/114882/5048/5144/64714/5170/65018/23761/23236/5330/5331/5333/5335/5336/9651/123/5350/8985/5371/57104/5465/5566/5663/2185/5771/5777/…	GO:0051235;GO:0051651	GO	Other 92
protein-macromolecule adaptor activity	protein-macromolecule adaptor activity	0.00261914	114	GO	10006/10152/55626/287/164/8907/160/51107/10093/483/585/55909/23774/23476/8945/904/916/9425/9557/54875/1302/1616/10238/1642/11218/54487/9046/151636/23136/25793/10116/2288/2332/55691/10818/6624/25794/2521/9908/9846/2620/10634/2621/2782/2783/59345/10681/9527/23426/3054/9026/8826/3667/23588/27040/3958/9479/4137/8775/63908/8440/4744/171389/4869/10133/55824/5174/55670/8504/9678/5295/151987/5621/10111/5…	GO:0030674	GO	Other 93
Activation of NMDA receptors and postsynaptic events	Homo sapiens : Activation of NMDA receptors and postsynaptic events;Homo sapiens : Post NMDA receptor activation events	0.00276341	54	Reactome;Reactome	107/8874/801/808/8536/817/818/10645/8573/1385/1739/1740/1742/2892/2893/2902/2905/2906/116443/116444/3265/64130/55327/5594/4137/26960/4900/5170/22843/5562/5564/5566/5567/5571/51422/53632/5573/5575/5576/5577/5613/5879/5923/5924/6195/6196/6714/7846/10376/113457/112714/7277/81027/84617	R-HSA-442755;R-HSA-438064	Reactome;Reactome	Module 78
RHO GTPases activate CIT	Homo sapiens : RHO GTPases activate CIT	0.0028697	16	Reactome	1027/11113/1742/4628/4629/4627/103910/4637/10398/4659/4660/9055/5879/387/388/389	R-HSA-5625900	Reactome	Other 94
Regulation of cholesterol biosynthesis by SREBP (SREBF)	Homo sapiens : Regulation of cholesterol biosynthesis by SREBP (SREBF);Homo sapiens : Activation of gene expression by SREBF (SREBP)	0.00287389	35	Reactome;Reactome	31/32/10498/80205/1387/1595/2222/2224/3638/3837/8720/5469/4520/4597/8648/10499/23054/4800/4801/4802/5465/6256/51128/22937/10427/9632/9871/6604/6667/6720/6721/6907/79718/96764/7108	R-HSA-1655829;R-HSA-2426168	Reactome;Reactome	Module 79
HSF1 activation	Homo sapiens : HSF1 activation	0.00287389	11	Reactome	1915/10013/3297/3320/3326/10728/6117/6118/6119/7415/7531	R-HSA-3371511	Reactome	Other 95
Costimulation by the CD28 family	Homo sapiens : Costimulation by the CD28 family	0.0030288	42	Reactome	207/208/151888/29126/940/915/916/917/941/998/1445/2534/9402/3113/3117/3119/3122/4067/64223/5058/5062/5133/80380/5170/5290/5295/5296/8503/5515/5518/5519/5525/5527/5528/5529/5781/5777/5879/253260/6714/117145/8764	R-HSA-388841	Reactome	Other 96
cellular response to chemical stress	cellular response to chemical stress;cellular response to oxidative stress;response to oxidative stress	0.00318611	138	GO;GO	4363/25/116988/199/207/55139/301/328/383/10533/23400/488/572/51719/10645/948/132864/1499/1649/9451/2021/2081/2177/355/10516/25793/2353/2308/2309/2534/2643/2876/2882/2936/3066/10013/3091/27429/3725/10365/3954/9361/80131/84557/5594/5603/5599/4137/4170/64223/4482/653361/135112/10276/4780/27035/4929/55074/9943/5034/5151/5163/5164/5290/65018/5339/5371/87178/5562/5580/8575/5625/5796/5893/92241/5970/597…	GO:0062197;GO:0034599;GO:0006979	GO;GO	Module 20
dephosphorylation	dephosphorylation	0.00346785	104	GO	53/54/55626/10776/9530/8945/801/8556/8555/994/1033/11261/9150/10106/27071/11072/80824/150290/285193/2029/2768/2822/2932/7184/3458/3476/56623/8826/3958/64077/4208/9258/4249/8776/9108/66036/3071/54704/192111/23035/65018/151649/5494/22843/5496/5501/4659/23645/84919/26051/84152/5504/221908/5510/5515/5519/5525/5527/5528/5529/5530/5532/5534/5535/9989/9701/55291/160760/5580/5728/7803/8073/5770/5782/5784…	GO:0016311	GO	Other 97
Translation of Structural Proteins	Homo sapiens : Translation of Structural Proteins;Homo sapiens : SARS-CoV-2 Infection;Homo sapiens : SARS-CoV-1 Infection;Homo sapiens : Maturation of spike protein	0.0034742	40	Reactome;Reactome;Reactome;Reactome	821/23193/2931/2932/4245/7841/84875/54625/143/56965/79668/83666/5589/6233/6483/6480/10610/27090/7314/7316/7329/8678/51652/128866/91782/1452/1650/5045/11253/4124/81631/4247/11320/11282/4249/100526767/6184/6185/7405/7415	R-HSA-9683701;R-HSA-9694516;R-HSA-9678108;R-HSA-9694548	Reactome;Reactome;Reactome;Reactome	Module 80
positive regulation of leukocyte migration	positive regulation of leukocyte migration;positive regulation of mononuclear cell migration;positive regulation of lymphocyte migration;regulation of lymphocyte migration;regulation of leukocyte migration;regulation of mononuclear cell migration;leukocyte migration;mononuclear cell migration;leukocyte chemotaxis	0.00351209	115	GO;GO;GO	25/102/101/199/719/728/811/6348/6351/6352/1235/972/83692/10488/1524/284340/2526/2529/2621/63940/3383/3552/51561/3565/3570/3690/58494/83700/3958/10894/5594/3071/4739/9943/5025/5228/5295/5724/2185/5879/5880/387/6403/6504/6693/27347/23075/114609/284114/7124/8764/65125/207/257144/23143/4478/80024/6793/301/727/9435/1803/2841/4067/4282/4354/23236/55512/682/1234/998/51192/1441/1525/2921/7852/8288/50848/…	GO:0002687;GO:0071677;GO:2000403;GO:2000401;GO:0002685;GO:0071675;GO:0050900;GO:0071674;GO:0030595	GO;GO;GO	Module 21
Regulation of lipid metabolism by PPARalpha	Homo sapiens : Regulation of lipid metabolism by PPARalpha;Homo sapiens : PPARA activates gene expression	0.00353396	66	Reactome;Reactome	19/5244/34/51/2180/196/51129/336/405/406/10498/948/23097/80205/9575/1374/1376/1387/2033/3992/84498/2222/2274/50486/5469/400569/9968/9969/23389/9282/51586/9440/219541/9439/9441/55588/51003/112950/4520/8648/10499/8202/23054/9611/4800/4801/4802/4862/9572/7376/10062/123/5465/6095/6256/25942/23309/376497/6604/6667/6720/6721/6907/79718/96764/26230	R-HSA-400206;R-HSA-1989781	Reactome;Reactome	Module 81
RHOF GTPase cycle	Homo sapiens : RHOF GTPase cycle	0.00353396	28	Reactome	60/87/120/9590/94134/57584/9743/80728/55971/80115/10409/1729/1730/23344/26049/10160/4001/4162/8776/5295/5296/54509/29843/8773/23380/85360/7112/26092	R-HSA-9035034	Reactome	Other 98
regulation of ubiquitin-protein transferase activity	regulation of ubiquitin-protein transferase activity;regulation of ubiquitin protein ligase activity	0.00363032	26	GO	25/9532/8945/8555/991/54165/84259/151636/26271/10116/51343/3984/10459/5193/65018/5663/5728/9349/6125/6209/6224/6201/4092/7332/7334/84101	GO:0051438;GO:1904666	GO	Other 99
Beta-catenin phosphorylation cascade	Homo sapiens : Beta-catenin phosphorylation cascade;Homo sapiens : Signaling by CTNNB1 phospho-site mutants;Homo sapiens : Signaling by GSK3beta mutants;Homo sapiens : CTNNB1 S33 mutants aren't phosphorylated;Homo sapiens : CTNNB1 S37 mutants aren't phosphorylated;Homo sapiens : CTNNB1 S45 mutants aren't phosphorylated;Homo sapiens : CTNNB1 T41 mutants aren't phosphorylated;Homo sapiens : Signali…	0.00373956	27	Reactome;Reactome;Reactome;Reactome;Reactome;Reactome;Reactome;Reactome;Reactome;Reactome;Reactome;Reactome;Reactome;Reactome;Reactome	324/8312/1452/1499/10023/23401/2932/5515/5518/5519/5525/5527/5528/5529/1487/1488/8322/7855/8323/79412/54894/6934/8658/1855/1857/7471/7479	R-HSA-196299;R-HSA-4839743;R-HSA-5339716;R-HSA-5358747;R-HSA-5358749;R-HSA-5358751;R-HSA-5358752;R-HSA-4839735;R-HSA-4839744;R-HSA-4839748;R-HSA-5467337;R-HSA-5467340;R-HSA-5467348;R-HSA-4791275;R-HSA-4641262	Reactome;Reactome;Reactome;Reactome;Reactome;Reactome;Reactome;Reactome;Reactome;Reactome;Reactome;Reactome;Reactome;Reactome;Reactome	Module 82
Regulation of RUNX1 Expression and Activity	Homo sapiens : Regulation of RUNX1 Expression and Activity	0.00373956	14	Reactome	27161/192670/865/595/894/896/1021/5371/5781/861/6714/27327/23112/57690	R-HSA-8934593	Reactome	Other 100
cellular response to abiotic stimulus	cellular response to abiotic stimulus;cellular response to environmental stimulus	0.00374486	103	GO	208/572/8915/654/79184/51719/811/9994/1026/11261/9575/1277/1387/1396/1407/8451/8450/1605/1642/170506/1785/1936/1958/440275/2022/2033/50848/355/2247/2625/2767/10681/2822/8111/54112/3309/3373/3428/3480/3659/3690/23028/3954/80131/4214/10746/5603/1432/5599/57192/56339/4239/64223/4609/10276/25836/4836/26155/27035/4869/611/9943/5138/9780/5290/5295/342372/5339/5424/5580/5724/5728/5796/9230/144715/92241/…	GO:0071214;GO:0104004	GO	Other 101
chromatin remodeling	chromatin remodeling;heterochromatin organization	0.00385659	119	GO	60/8289/57492/25842/55723/55729/546/9031/29994/9275/54880/2186/6046/65980/1028/401541/201161/10036/1105/9557/1107/1108/84181/55636/57680/80205/54108/9646/1616/9188/23234/1786/84444/79813/2033/54821/2145/2625/3054/3066/10014/7290/6596/3148/50809/3720/2648/10524/7994/23028/390245/8242/4297/4000/4017/8932/8888/22880/9112/4609/114803/4673/4676/266812/4678/26155/4869/11164/5058/55193/84759/5253/5290/5…	GO:0006338;GO:0070828	GO	Other 102
Fcgamma receptor (FCGR) dependent phagocytosis	Homo sapiens : Fcgamma receptor (FCGR) dependent phagocytosis;Homo sapiens : Regulation of actin dynamics for phagocytic cup formation;Homo sapiens : Parasite infection;Homo sapiens : Leishmania phagocytosis;Homo sapiens : FCGR3A-mediated phagocytosis	0.00387491	50	Reactome;Reactome;Reactome;Reactome;Reactome	10006/10152/25/60/71/10096/10094/10093/55845/917/998/1072/23191/26999/9844/63916/2212/2214/2268/2534/3055/3320/3326/3708/3709/3710/3984/4067/5594/4627/4641/4644/3071/4771/5058/5290/5291/5295/5296/5335/5336/5580/5879/6714/6850/10451/10163/7456/147179/644150	R-HSA-2029480;R-HSA-2029482;R-HSA-9664407;R-HSA-9664417;R-HSA-9664422	Reactome;Reactome;Reactome;Reactome;Reactome	Module 83
Interleukin-3, Interleukin-5 and GM-CSF signaling	Homo sapiens : Interleukin-3, Interleukin-5 and GM-CSF signaling;Homo sapiens : Regulation of signaling by CBL	0.00392525	31	Reactome;Reactome	867/1399/1439/2534/9846/3055/3560/3567/3716/3717/3718/4067/5290/5291/5293/5295/5296/8503/5566/5781/5777/2889/6233/6464/6654/6776/6777/6850/7314/7316/7534	R-HSA-512988;R-HSA-912631	Reactome;Reactome	Module 84
regulation of centrosome duplication	regulation of centrosome duplication;microtubule polymerization or depolymerization;centrosome cycle;microtubule organizing center organization;regulation of centrosome cycle;centrosome duplication;spindle assembly;spindle organization	0.00395719	127	GO	7840/899/55755/79959/51652/128866/26973/54461/2648/56890/55226/4869/4682/10015/221908/9475/163786/23411/4591/9525/7514/7517/25/10142/79998/10297/8874/6314/23271/57662/126731/9793/6249/25999/1453/4733/24139/26271/2242/2288/10634/2801/10013/10300/3796/11004/55201/79929/79649/22924/4137/5058/9659/5879/10048/6188/221150/57606/6622/6683/8636/50861/57551/11076/57159/85378/7756/6790/585/26005/80817/8025…	GO:0010824;GO:0031109;GO:0007098;GO:0031023;GO:0046605;GO:0051298;GO:0051225;GO:0007051	GO	Other 103
Signaling by EGFR	Homo sapiens : Signaling by EGFR	0.00401087	32	Reactome	14/102/8038/6868/8874/867/998/1445/255324/2060/58513/9146/3265/26018/55824/5290/5295/5335/5781/5782/5796/5829/6233/6455/30011/6464/6654/10253/6714/10254/7314/7316	R-HSA-177929	Reactome	Other 104
ubiquitin-like protein transferase activity	ubiquitin-like protein transferase activity;ubiquitin-protein transferase activity;ubiquitin-like protein conjugating enzyme activity;ubiquitin-like protein ligase activity;ubiquitin protein ligase activity	0.00410115	141	GO	64400/51529/25820/64422/54880/329/57448/54836/8945/147339/867/79872/55749/998/55743/4850/1840/151636/23220/9666/283807/26234/26267/93611/25793/25831/283450/8925/8924/8916/26091/6596/64207/56888/27252/91694/90678/91862/4194/400569/9968/9440/51320/23295/142678/23608/23609/55167/23077/29116/9148/140825/51070/197370/57162/57161/246330/5192/5193/8554/51588/5371/10616/149041/54542/5988/64795/7737/27246…	GO:0019787;GO:0004842;GO:0061650;GO:0061659;GO:0061630	GO	Other 105
regulation of stem cell differentiation	regulation of stem cell differentiation	0.00411561	32	GO	25/51755/8621/1021/1107/1108/170506/2247/2296/2932/3066/3313/182/10524/55818/81606/4054/56339/9112/4780/11051/54940/5008/144165/5591/11137/5928/5931/9739/10322/4070/7538	GO:2000736	GO	Other 106
trans-Golgi Network Vesicle Budding	Homo sapiens : trans-Golgi Network Vesicle Budding;Homo sapiens : Golgi Associated Vesicle Biogenesis	0.00411625	43	Reactome;Reactome	64746/162/164/8906/8907/8546/10717/11154/408/26258/9685/1211/1212/1213/157807/1362/1522/1785/84062/2512/2580/2799/2804/9146/9026/3312/3482/4074/8775/8301/5286/9698/5878/152503/8773/6643/27131/51429/6272/6810/10618/6844/8673	R-HSA-199992;R-HSA-432722	Reactome;Reactome	Module 85
Transcriptional activation of mitochondrial biogenesis	Homo sapiens : Transcriptional activation of mitochondrial biogenesis	0.00411625	35	Reactome	801/808/10498/80205/1385/1387/200186/64784/54205/2551/2553/2746/3054/3418/5469/4208/4209/8648/10499/23054/9611/9572/84808/11232/5442/5465/23082/6256/23410/23408/6604/6907/79718/7019/96764	R-HSA-2151201	Reactome	Other 107
mRNA 3'-end processing	Homo sapiens : mRNA 3'-end processing;Homo sapiens : Transport of Mature Transcript to Cytoplasm;Homo sapiens : RNA Polymerase II Transcription Termination;Homo sapiens : Transport of Mature mRNA derived from an Intron-Containing Transcript	0.00413997	54	Reactome;Reactome;Reactome;Reactome	51362/26097/29894/53981/51692/23283/10212/9785/81608/84248/4686/22916/11051/8106/10914/51585/9939/10921/84324/10569/10250/6426/9295/6427/6429/6430/6431/8683/8189/57187/79228/7307/11338/65109/55339/9877/1977/2733/9972/9631/23279/23511/23165/8021/23636/79902/4927/10482/29107/9883/8480/6396/6634/25888	R-HSA-72187;R-HSA-72202;R-HSA-73856;R-HSA-159236	Reactome;Reactome;Reactome;Reactome	Module 86
cytokinesis	cytokinesis;cytokinetic process;mitotic cytokinesis;cytoskeleton-dependent cytokinesis;regulation of cytokinesis	0.00428218	62	GO;GO	10096/25909/54784/79998/54443/311/6790/585/55909/57448/801/8556/8555/994/998/201161/1072/51652/128866/91782/11113/116840/11336/60412/23265/201163/3480/10899/63971/10112/9585/9493/9371/129531/4628/80179/79541/10015/5339/1263/26073/55660/9727/84440/11021/5921/387/6093/9475/29072/51100/51429/6651/6683/56907/84501/6711/6840/56155/54902/9101/9525	GO:0000910;GO:0032506;GO:0000281;GO:0061640;GO:0032465	GO;GO	Module 22
Mitotic G2-G2/M phases	Homo sapiens : Mitotic G2-G2/M phases;Homo sapiens : G2/M Transition	0.00433508	102	Reactome;Reactome	10121/10142/7840/6790/8945/9133/994/995/55755/1026/9662/22897/55125/11190/80184/80254/79959/9793/23332/11064/1453/8454/1639/10540/1778/8655/1871/2033/2305/79441/54801/3320/3326/132660/22919/80097/54820/8481/10133/5048/5108/9088/51400/4659/4660/5515/5518/5519/5520/5566/5577/5682/5684/5685/5688/5699/5690/5692/5693/5695/5696/5700/5701/5702/5704/5705/5707/5716/5708/5709/5710/5711/9861/5713/5715/5720/…	R-HSA-453274;R-HSA-69275	Reactome;Reactome	Module 87
promoter-specific chromatin binding	promoter-specific chromatin binding	0.00436997	28	GO	55636/1660/1786/1874/1958/2296/2308/4303/3066/22806/3661/23028/5469/25836/84759/639/63977/5933/5934/9869/23411/4088/6663/23512/6881/64743/23060/79755	GO:1990841	GO	Other 108
heat shock protein binding	heat shock protein binding	0.00436997	48	GO	196/317/336/9532/7917/54880/26973/1616/9093/54788/79982/10049/150353/165721/202052/7266/23234/9451/2081/11153/2288/2289/2633/3066/10013/3091/3309/3313/3654/3984/10960/4137/151194/196541/124512/4597/4862/2908/135138/6188/26278/6622/6693/9894/7019/7248/7249/7538	GO:0031072	GO	Other 109
Initiation of Nuclear Envelope (NE) Reformation	Homo sapiens : Initiation of Nuclear Envelope (NE) Reformation	0.00476041	15	Reactome	23141/8815/9133/3837/3930/221496/23592/4000/4001/5515/5518/5520/22933/7112/7444	R-HSA-2995383	Reactome	Other 110
mRNA 5'-UTR binding	mRNA 5'-UTR binding	0.00482414	15	GO	22948/170506/2332/26354/10644/4628/5914/6154/6171/6125/6207/6208/6189/6201/26156	GO:0048027	GO	Other 111
Autophagy - animal	Autophagy - animal	0.00482516	54	KEGG	B0LPE5/A0A024QZF6/Q9C0C7/Q6ZNE5/Q8NAA4/Q9NT62/O95352/A0A024R562/A0A024RBQ0/A0A024QZQ6/Q9P2K8/O75460/A0A024RAP5/Q16665/P78318/P08069/A0A024RDY3/P13473/Q9H492/Q658J6/O43318/P28482/A0A286YF97/A1L4K2/Q9BVC4/O15530/P42336/O00329/P27986/O00459/Q8N381/B3KUN1/Q13131/P17612/P22694/A0A024R328/F6KD01/P62820/Q9H082/Q8TDY2/A0A090N900/Q9UBS0/Q8N122/P62070/Q13501/A0A0S2Z4D1/B2R7S3/Q9Y4K3/Q86WV8/P49815/Q9BV40/Q9…	hsa04140	KEGG	Other 112
Yersinia infection	Yersinia infection	0.00482516	53	KEGG	P60709/P63261/B0LPE5/P62330/B4E2K6/Q14155/O15145/P59998/P10966/Q92556/P01100/Q14161/A0A024R240/P49841/P51617/B4E359/Q14653/B2R627/P05412/O43561/Q13094/P53667/O43318/P28482/A0A286YF97/A0A024RD04/L7RSM2/A1L4K2/Q13469/P42336/O00329/P27986/O00459/Q8N381/P19174/Q14289/A4D2P1/A0A024R1P2/Q04206/A0A024R324/P84095/Q13464/O75116/Q15418/Q15349/Q9NYJ8/O00206/P01375/Q9Y4K3/Q9UKW4/Q9Y6W5/A0A140VJZ9/A6NGB9	hsa05135	KEGG	Other 113
AMPK signaling pathway	AMPK signaling pathway	0.00482516	47	KEGG	O00763/Q96A54/Q86V24/B0LPE5/A0A024QZF6/A0A024R496/A0A024RBQ0/P24385/A4D1B1/O43889/Q70SY1/Q8TEY5/Q15717/Q12778/O43524/P54840/P08069/O43318/O15530/P17858/A0A024R0Y5/Q01813/P42336/O00329/P27986/O00459/Q8N381/B3KUN1/P30154/Q66LE6/Q15172/Q13362/Q14738/Q16537/Q13131/A0A024RBN1/P54619/Q9UGJ0/Q15907/A0A024R845/A0A090N900/Q9UBS0/Q8N122/P36956/A0A0S2Z4D1/Q86WV8/P49815	hsa04152	KEGG	Other 114
cytokine production involved in immune response	cytokine production involved in immune response;myeloid leukocyte cytokine production;T cell cytokine production;positive regulation of cytokine production involved in immune response;regulation of cytokine production involved in immune response;positive regulation of myeloid leukocyte cytokine production involved in immune response;regulation of production of molecular mediator of immune respons…	0.00487386	111	GO;GO;GO	54/336/383/10865/567/8915/684/10666/948/1604/972/1653/9188/23586/170506/8288/7855/2625/3077/3105/3606/3565/7805/9516/6885/9261/4282/10392/5336/8767/23411/6504/4092/56848/10417/6850/30009/7040/7099/7124/8764/7133/7189/54210/51744/940/2125/3566/10459/4292/80762/5225/5788/121260/6810/7009/8741/7158/11277/2/196/26057/301/164/55198/409/4179/941/634/5199/1524/2242/10875/2268/2529/9846/2623/3383/3458/35…	GO:0002367;GO:0061082;GO:0002369;GO:0002720;GO:0002718;GO:0061081;GO:0002700;GO:0002702;GO:0002724;GO:0002726;GO:0002697;GO:0002699	GO;GO;GO	Module 23
membrane docking	membrane docking;organelle localization by membrane tethering	0.00487987	35	GO;GO	22863/488/801/51134/11261/10814/23344/83850/11336/60412/23265/3383/4478/65009/23241/55670/117177/5899/6093/9751/8677/8676/415117/6804/6809/6810/10228/6814/54843/23025/8673/9217/81671/55823/10490	GO:0022406;GO:0140056	GO;GO	Module 24
Cellular response to heat stress	Homo sapiens : Cellular response to heat stress;Homo sapiens : Regulation of HSF1-mediated heat shock response	0.00494055	51	Reactome;Reactome	84335/545/573/9532/9530/817/818/57805/1387/3337/10049/27000/7266/1915/2033/2288/2932/10013/3297/3320/3326/116835/3308/3309/3310/3312/3313/5594/9261/64223/9972/9631/23279/23511/23165/8021/23636/79902/4927/9883/10728/8480/6117/6118/6119/91582/57521/6396/23411/7415/7531	R-HSA-3371556;R-HSA-3371453	Reactome;Reactome	Module 88
Ovarian tumor domain proteases	Homo sapiens : Ovarian tumor domain proteases	0.00494055	26	Reactome	324/23586/64135/8517/10392/64127/55611/78990/23252/55593/161725/5728/387/8737/8767/6233/79155/7157/7187/7189/7314/7316/7321/7415/80124/54764	R-HSA-5689896	Reactome	Other 115
cortical cytoskeleton organization	cortical cytoskeleton organization;cortical actin cytoskeleton organization	0.00503061	22	GO	11215/54443/382/811/1739/2036/23136/752/3936/3071/5048/10015/5339/5879/391/23433/6093/9475/85369/7094/7124/9948	GO:0030865;GO:0030866	GO	Other 116
telomeric DNA binding	telomeric DNA binding	0.00503871	19	GO	65057/328/80169/79618/3184/25913/5813/10111/6117/6118/9887/9894/7014/7158/5976/26019/65110/7520/2547	GO:0042162	GO	Other 117
positive regulation of lipid biosynthetic process	positive regulation of lipid biosynthetic process;positive regulation of steroid biosynthetic process;regulation of lipid metabolic process;positive regulation of lipid metabolic process;positive regulation of steroid metabolic process	0.00517389	101	GO	9619/207/301/654/972/11261/1385/1389/2822/3356/3357/3458/3480/3552/10524/3949/9926/64223/7376/5447/5465/5562/5580/57521/22937/23410/376497/56848/6720/6770/134429/7124/54361/26137/10347/32/51094/150/116986/208/238/55626/336/55198/80816/22863/585/64919/998/1019/634/29956/1181/64784/11218/1609/27122/131118/1958/3692/2247/2268/2321/2330/51280/2852/3490/3638/3667/114294/79888/4067/8720/8776/66036/9611…	GO:0046889;GO:0010893;GO:0019216;GO:0045834;GO:0045940	GO	Other 118
positive regulation of secretion by cell	positive regulation of secretion by cell;positive regulation of secretion;positive regulation of exocytosis	0.00524114	92	GO	18/9619/2182/101/164/322/382/23400/572/654/9854/1385/84062/2151/2268/55691/9846/2550/2623/2752/2767/64083/55204/2852/2822/2850/8111/3077/3091/3458/3552/3565/3566/286676/8564/3916/56262/4282/4628/399687/25924/4828/4826/7376/84876/5007/5020/5025/5106/5122/10015/5213/65018/23236/5532/5566/5573/5715/5724/25930/376267/5873/5874/6281/6343/6386/6532/55512/6622/11267/56848/6717/6804/6810/134957/6850/1434…	GO:1903532;GO:0051047;GO:0045921	GO	Other 119
glucose metabolic process	glucose metabolic process;monosaccharide metabolic process;hexose metabolic process	0.00535986	78	GO	32/34/89/51094/207/208/10776/572/221927/1353/1407/1642/1609/1737/2033/9852/221937/2308/130589/2819/2822/2875/283450/3667/2648/3784/1432/4190/2908/8473/5091/5106/5160/5163/5164/5165/8864/5211/5213/5214/5236/283871/5261/5290/5315/5366/5465/90673/5562/5771/6095/10993/23411/8604/84912/140710/6794/7124/7167/7874/23038/55657/2524/2526/2529/2582/2720/9446/3073/3074/3423/3425/4124/4125/4351/11164/9963/65…	GO:0006006;GO:0005996;GO:0019318	GO	Other 120
Mucopolysaccharidoses	Homo sapiens : Mucopolysaccharidoses;glycosaminoglycan catabolic process;proteoglycan catabolic process;Glycosaminoglycan degradation	0.00544447	29	Reactome;GO;GO;KEGG	411/2588/2720/2799/2990/3373/3423/3425/4669/6448/2247/3073/3074/254773/10894/55576/7040/2817/A0A024RAJ9/P16278/A0A024RBC5/P08236/A0A0S2Z3W3/A0A024RAJ6/A0A024R2X3/P22304/P35475/A0A140VJE4/P51688	R-HSA-2206281;GO:0006027;GO:0030167;hsa00531	Reactome;GO;GO;KEGG	Module 33
regulation of endocytosis	regulation of endocytosis	0.00590112	69	GO	22848/10347/25/60/71/88455/55198/382/408/409/567/274/55589/114781/867/79872/977/948/998/25999/8527/1609/1742/1785/84062/2332/146395/3077/9026/3565/3690/3958/4043/26045/90678/79772/4289/3071/7376/8650/11252/8301/5336/5530/5532/5534/5538/5770/23011/11031/5869/5879/6093/80230/55681/6386/6424/60682/6622/9784/85439/6850/8867/7249/7251/8674/51160/84058/9765	GO:0030100	GO	Other 121
myelination	myelination;ensheathment of neurons;axon ensheathment	0.00591879	50	GO	10939/207/208/57463/287/8506/8530/1499/7852/23191/1605/1739/9451/8892/23136/2064/2581/2817/2824/3073/3074/3687/3691/58494/83700/3766/745/4665/10397/10215/94101/5339/51090/5534/5728/5914/81846/6334/79628/22933/8604/6547/6663/7038/7124/7133/11076/7248/1890/7572	GO:0042552;GO:0007272;GO:0008366	GO	Other 122
protein localization to cell periphery	protein localization to cell periphery;protein localization to plasma membrane	0.00591879	103	GO	60/102/9495/207/208/287/367/382/483/493/9914/9530/92482/583/682/25999/1213/1605/8642/1739/1742/23167/22979/10938/23136/2064/50848/2316/2319/2580/2621/2633/26088/23062/64083/55204/2852/29899/2905/23426/56850/25831/3458/3675/9270/63971/3875/3958/375323/64130/55327/10434/56246/91663/27065/4682/8650/8473/10133/55690/23241/5170/5174/8301/5295/5296/8500/5525/9581/5621/5961/5727/25837/8934/11031/9135/10…	GO:1990778;GO:0072659	GO	Other 123
Translation of Structural Proteins	Homo sapiens : Translation of Structural Proteins	0.00593408	31	Reactome	821/1452/1650/23193/2931/2932/11253/4124/4245/4247/11320/11282/4249/7841/84875/54625/143/56965/79668/83666/5589/6184/6185/6233/6483/6480/10610/27090/7314/7316/7329	R-HSA-9694635	Reactome	Other 124
regulation of protein catabolic process	regulation of protein catabolic process;positive regulation of protein catabolic process	0.00600055	107	GO	101/150/116986/207/10297/25820/10533/23400/4287/6790/51582/9532/7917/54971/8945/991/55743/1452/1453/1471/8450/1595/79016/1642/65992/1915/84961/26234/2316/2332/2308/5045/2534/51343/26088/2768/2822/2876/2905/2932/25831/3077/8870/3458/3949/79888/10459/4194/256471/4478/23077/29116/80762/4780/4946/8473/8554/65018/1263/144165/5566/5663/5701/5705/5707/5709/9491/5886/5962/5970/5988/83547/25897/127544/511…	GO:0042176;GO:0045732	GO	Other 125
protein transport to vacuole involved in ubiquitin-dependent protein catabolic process via the multivesicular body sorting pathway	protein transport to vacuole involved in ubiquitin-dependent protein catabolic process via the multivesicular body sorting pathway;Homo sapiens : Assembly Of The HIV Virion;membrane fission;Homo sapiens : Membrane binding and targetting of GAG proteins;Homo sapiens : Synthesis And Processing Of GAG, GAGPOL Polyproteins;multivesicular body organization;multivesicular body assembly;Homo sapiens : E…	0.00602609	33	GO;Reactome;GO;Reactome;Reactome;GO;Reactome;Reactome	25930/11267/10254/7251/51271/51160/51028/137492/79720/55048/5045/89853/9397/5478/6233/7314/7316/51652/128866/91782/23603/11336/60412/23265/125170/51100/6683/9525/10015/5873/9146/100526767/27183	GO:0043328;R-HSA-175474;GO:0090148;R-HSA-174490;R-HSA-174495;GO:0036257;GO:0036258;R-HSA-917729;R-HSA-162588	GO;Reactome;GO;Reactome;Reactome;GO;Reactome;Reactome	Module 25
cellular response to biotic stimulus	cellular response to biotic stimulus;lipopolysaccharide-mediated signaling pathway;cellular response to lipopolysaccharide;cellular response to molecule of bacterial origin	0.00602609	82	GO;GO	25/11093/10270/207/317/383/10865/8915/10018/654/58509/22900/57003/6348/6352/1234/4064/29126/948/1604/968/941/23097/1019/1051/9646/1524/2921/1649/9451/146956/7855/2623/2932/3148/3309/3606/3552/3654/3661/8564/9516/4067/5594/1432/5599/4208/4282/199713/4853/27250/5142/5196/5336/5473/84919/10594/5724/5914/5970/387/8767/22904/59307/140885/22933/84464/10417/6850/7040/114609/7099/7124/7133/7189/10221/853…	GO:0071216;GO:0031663;GO:0071222;GO:0071219	GO;GO	Module 26
regulation of protein stability	regulation of protein stability;protein stabilization	0.00602609	97	GO	29974/22848/287/336/444/55729/483/6790/573/9532/9530/7917/8945/811/440193/10575/22948/55743/11261/83548/1385/1387/1389/9802/414301/65992/55172/1942/2033/25793/2316/2319/51608/2776/2934/3054/10013/9026/2648/79831/3916/3920/4000/5594/4194/64747/23515/66036/29116/80155/8863/5824/5190/5201/5295/65018/5434/5479/5580/5591/8575/5621/5728/149628/23011/5886/9770/284996/9349/6125/6201/60485/6400/10169/5110…	GO:0031647;GO:0050821	GO	Other 126
hepatocyte apoptotic process	hepatocyte apoptotic process	0.00602609	12	GO	103/382/637/839/8837/2934/3480/3875/3856/5465/5562/6789	GO:0097284	GO	Other 127
Nucleotide Excision Repair	Homo sapiens : Nucleotide Excision Repair;Homo sapiens : Formation of Incision Complex in GG-NER;Homo sapiens : Global Genome Nucleotide Excision Repair (GG-NER);Homo sapiens : Transcription-Coupled Nucleotide Excision Repair (TC-NER);Homo sapiens : Dual Incision in GG-NER	0.00647604	61	Reactome;Reactome;Reactome;Reactome;Reactome	60/9716/9557/8533/51138/10920/8451/8450/1642/1643/8178/2033/2067/2073/2873/2965/54617/54891/3978/3980/142/10038/8554/10401/5424/57804/54107/56655/51426/5430/5431/5432/5434/5437/5438/5441/10450/5886/5887/5981/5985/54778/6117/6118/6119/6233/6612/29844/7314/7316/7329/7334/85015/7874/57654/56949/7507/7508/7515/7528/91603	R-HSA-5696398;R-HSA-5696395;R-HSA-5696399;R-HSA-6781827;R-HSA-5696400	Reactome;Reactome;Reactome;Reactome;Reactome	Module 89
G-protein beta:gamma signalling	Homo sapiens : G-protein beta:gamma signalling;Homo sapiens : G beta:gamma signalling through PI3Kgamma	0.00647604	22	Reactome;Reactome	207/208/9459/998/2782/2783/59345/10681/2791/51764/54331/2785/2787/2793/5058/5170/5294/23533/23236/5330/5331/387	R-HSA-397795;R-HSA-392451	Reactome;Reactome	Module 90
FCERI mediated MAPK activation	Homo sapiens : FCERI mediated MAPK activation	0.00647604	22	Reactome	2353/9402/3265/3725/27040/3937/4067/5609/4214/5594/5602/5599/2206/5058/5062/5335/5336/5879/6464/6654/6850/10451	R-HSA-2871796	Reactome	Other 128
Antigen activates B Cell Receptor (BCR) leading to generation of second messengers	Homo sapiens : Antigen activates B Cell Receptor (BCR) leading to generation of second messengers	0.00647604	22	Reactome	801/808/930/933/973/974/27071/2534/3708/3709/3710/4067/84876/118788/5293/5295/5336/5777/30011/6654/6786/6850	R-HSA-983695	Reactome	Other 129
Role of LAT2/NTAL/LAB on calcium mobilization	Homo sapiens : Role of LAT2/NTAL/LAB on calcium mobilization	0.00648798	13	Reactome	2534/9846/7462/4067/2206/5170/5290/5291/5295/5296/6464/6654/6850	R-HSA-2730905	Reactome	Other 130
GTPase binding	GTPase binding;small GTPase binding	0.00682113	96	GO	10152/55626/84079/164/26985/397/22863/274/55845/9578/1211/23603/23191/23500/23258/1730/139818/1794/1795/85440/10938/60412/10160/2245/121512/2316/752/26130/9648/2665/26088/23062/9815/2782/2783/64423/79711/3843/10526/8826/10788/128239/9371/55004/3936/4296/64780/23077/4641/4645/25924/4688/10397/27035/10133/5058/5062/51555/8301/9727/84440/8934/25782/117177/5875/10928/5902/10048/5906/51735/5921/25780/…	GO:0051020;GO:0031267	GO	Other 131
regulation of stem cell population maintenance	regulation of stem cell population maintenance;negative regulation of stem cell population maintenance	0.00687517	29	GO	60/8289/5926/9275/65980/4848/4849/1994/3066/2648/55818/81606/4017/4609/4838/8473/7849/5928/5931/79595/79685/60485/25942/6597/6599/6602/80312/23160/51123	GO:2000036;GO:1902455	GO	Other 132
macromolecule deacylation	macromolecule deacylation	0.00694833	46	GO	26090/10270/221477/1107/1108/2033/2316/83933/3066/10014/10013/9734/3458/122953/2648/10434/11313/4137/8932/10933/9112/25836/8864/65018/5538/5562/25865/5928/5931/23186/29115/25942/23309/23411/22933/23410/23408/56916/56848/6720/6839/79718/11076/55809/377630/55689	GO:0098732	GO	Other 133
Transcriptional regulation of white adipocyte differentiation	Homo sapiens : Transcriptional regulation of white adipocyte differentiation	0.00709569	48	Reactome	51129/10498/896/948/23097/1019/1050/1051/1052/80205/1387/1879/2033/84498/9314/5469/400569/9968/9969/23389/9282/51586/9440/219541/9439/9441/55588/51003/112950/8648/10499/8202/23054/9611/4790/5465/5970/6256/6604/6720/6721/6907/79718/7040/96764/7124/7471/27332	R-HSA-381340	Reactome	Other 134
positive regulation of cell cycle process	positive regulation of cell cycle process;positive regulation of cell cycle	0.00710425	98	GO	199/207/51529/51433/26057/301/328/546/6790/23476/595/940/8556/8555/994/998/8317/8558/1019/81620/201161/51652/11113/51692/8451/8450/65992/1778/51143/1981/255324/26271/2237/2735/29899/3373/3480/3552/10524/9585/9493/9371/55904/8379/225689/5469/23310/23397/29781/4869/131870/79541/55023/23236/5336/26073/5514/221908/5885/5902/5962/387/9475/57521/163786/25970/25942/22933/10051/23137/79677/55512/10615/66…	GO:0090068;GO:0045787	GO	Other 135
phosphatase regulator activity	phosphatase regulator activity;protein phosphatase regulator activity	0.0071975	42	GO	10776/55589/659/801/2029/10818/2768/3476/3958/22853/1432/4249/54704/5514/4659/54776/26472/23645/84919/26051/5502/84152/5504/116729/221908/284352/5510/5519/55844/5525/5527/5528/5529/5534/5535/9989/151987/9701/55291/81846/6418/9839	GO:0019208;GO:0019888	GO	Other 136
chaperone-mediated protein folding	chaperone-mediated protein folding	0.00723083	28	GO	573/10575/22948/972/26973/54788/374407/79982/10049/150353/165721/202052/120526/80331/7266/51303/2286/2288/2289/2580/3309/3313/9141/9601/5824/5479/6388/10131	GO:0061077	GO	Other 137
T cell proliferation	T cell proliferation;lymphocyte proliferation;alpha-beta T cell proliferation;mononuclear cell proliferation;regulation of lymphocyte proliferation;regulation of T cell proliferation;regulation of mononuclear cell proliferation	0.00745312	89	GO;GO;GO;GO	25/199/301/383/637/11119/283234/6352/977/29126/940/916/4179/1604/941/1051/1499/1503/1739/9093/1794/2000/2064/2534/3105/3113/3594/3606/3552/51561/246778/3565/3659/3958/2615/8379/9479/4478/8440/3071/80762/57162/5530/5532/5573/5621/5699/5777/5788/5880/149041/54542/8767/6188/9047/6504/6693/6850/7048/8764/7133/944/7189/10077/7297/11326/54361/51043/196/4064/972/973/1026/2214/22806/3575/4067/4208/4282/4…	GO:0042098;GO:0046651;GO:0046633;GO:0032943;GO:0050670;GO:0042129;GO:0032944	GO;GO;GO;GO	Module 27
mRNA cleavage involved in mRNA processing	mRNA cleavage involved in mRNA processing;regulation of mRNA metabolic process;mRNA processing;regulation of mRNA 3'-end processing;pre-mRNA cleavage required for polyadenylation;mRNA 3'-end processing;RNA splicing;mRNA cleavage;regulation of miRNA metabolic process	0.00745312	233	GO	29894/53981/642843/11052/2081/4686/22916/11051/64852/29974/27161/207/54890/328/66037/23589/1025/56853/25904/55571/4848/4849/4850/57472/246175/9337/26528/167227/9704/170506/1660/22894/373863/56478/1994/2332/2521/8087/9513/9567/3182/3184/3191/10644/55677/123169/1432/9261/56339/4292/51594/4869/84081/10605/10914/219988/87178/9588/5580/23369/8241/64783/9584/5936/10181/9939/27316/494115/149041/54542/60…	GO:0098787;GO:1903311;GO:0006397;GO:0031440;GO:0098789;GO:0031124;GO:0008380;GO:0006379;GO:2000628	GO	Other 138
beta-catenin binding	beta-catenin binding	0.00749757	35	GO	23394/10297/367/607/283149/8945/53841/57680/1495/1499/1501/1525/2033/2308/2309/4303/23426/2932/10013/84328/9968/116931/4929/8650/5663/5796/6095/9739/4088/4092/51684/79718/6932/6934/7414	GO:0008013	GO	Other 139
substrate adhesion-dependent cell spreading	substrate adhesion-dependent cell spreading;regulation of substrate adhesion-dependent cell spreading;positive regulation of substrate adhesion-dependent cell spreading	0.00763102	37	GO;GO	25/81/84168/55435/8874/811/57091/998/23603/1785/1942/2041/10979/83706/2316/2335/8322/2633/9270/3690/3987/9404/91663/4739/5034/29780/64098/79834/5295/57580/5861/5879/387/6281/4070/7016/201294	GO:0034446;GO:1900024;GO:1900026	GO;GO	Module 28
cellular response to ketone	cellular response to ketone;response to ketone;response to ether	0.00763102	65	GO;GO	31/8751/196/10270/1646/207/367/383/1019/8837/1385/54541/114907/2353/2621/2782/54331/64083/3480/10365/11184/196541/4478/653361/8031/27158/2908/5106/5562/9400/9475/5176/23411/6528/6663/56848/55809/9101/54464/2/572/811/867/595/1536/2153/2354/2720/10013/3184/3490/4678/5020/5290/5447/5724/6155/25942/6720/27347/7040/10628/7337/23236/80149	GO:1901655;GO:1901654;GO:0045472	GO;GO	Module 29
myeloid leukocyte activation	myeloid leukocyte activation	0.00764814	75	GO	102/199/301/728/867/6348/6352/914/10666/972/10814/64784/8530/1524/1794/8291/2214/2242/2268/2335/9846/2623/3458/3459/3606/3565/3566/3662/3696/3725/3727/55904/27040/7462/3937/3949/4067/4137/9258/4282/399687/10397/4853/5170/5293/5336/57580/5580/5663/5724/5777/5788/5880/5971/6095/22904/6504/8773/6622/56848/27347/6810/6814/6850/7048/7099/7124/10758/7189/11277/10077/201294/8673/11326/80149	GO:0002274	GO	Other 140
cytoskeletal motor activity	cytoskeletal motor activity;microtubule motor activity	0.00771433	43	GO	25981/8701/201625/127602/8632/146754/55567/56171/1769/1770/144132/1778/83658/54112/3832/63971/23303/547/10749/10112/9585/23046/9493/3796/11004/9371/64147/3833/4628/4629/4625/57644/4637/140465/51168/80179/4641/4542/64005/283446/4645/55930/57519	GO:0003774;GO:0003777	GO	Other 141
helicase activity	helicase activity;ATP hydrolysis activity	0.00771433	120	GO	10973/546/1105/9557/1107/1108/84181/55636/57680/80205/54921/1653/55308/11269/11218/9188/55661/51428/11325/54555/317781/11056/79039/57696/54606/23586/8449/55760/9704/170506/9785/1660/54821/57697/10146/113510/9931/6596/4172/254394/10111/9400/51750/23064/257218/6597/56916/10847/5976/56897/7520/2547/64848/57169/10347/10058/11194/4363/89845/8714/23/9619/10939/29028/54454/55729/57194/23200/23400/344905…	GO:0004386;GO:0016887	GO	Other 142
CDC42 GTPase cycle	Homo sapiens : CDC42 GTPase cycle	0.00802275	81	Reactome	29/116985/116984/64411/84364/26286/79658/55114/57584/257106/57514/9743/2909/80728/9912/64333/396/397/9826/23365/26084/50649/7984/9459/8874/23229/998/8476/9578/10602/56990/23002/50619/55619/139818/57572/85440/81704/23348/10160/2245/221472/89846/121512/752/91010/9815/8826/10788/128239/3895/55004/3930/4296/5058/5062/5295/5296/64857/26030/25894/57580/10928/5924/9644/92799/8773/221178/57522/23380/2040…	R-HSA-9013148	Reactome	Other 143
Constitutive Signaling by AKT1 E17K in Cancer	Homo sapiens : Constitutive Signaling by AKT1 E17K in Cancer;Homo sapiens : AKT phosphorylates targets in the cytosol	0.00803716	19	Reactome;Reactome	207/84335/208/572/1026/1027/1385/2308/2309/4303/2931/2932/4193/64223/5170/253260/6199/7249/23608	R-HSA-5674400;R-HSA-198323	Reactome;Reactome	Module 91
Protein folding	Homo sapiens : Protein folding;Homo sapiens : Chaperonin-mediated protein folding	0.00803716	54	Reactome;Reactome	60/26985/10564/7203/10575/22948/908/10694/1459/10238/26224/26234/26270/6468/54461/11328/26330/2767/9630/2769/2776/2782/2783/59345/10681/2791/51764/54331/2785/2787/2793/63971/3801/10528/5201/10471/8786/6499/6774/1155/6903/6904/6905/7157/7846/10376/113457/112714/7277/81027/84617/8237/55135/22803	R-HSA-391251;R-HSA-390466	Reactome;Reactome	Module 92
RHOU GTPase cycle	Homo sapiens : RHOU GTPase cycle	0.00803716	26	Reactome	257106/57514/9459/8874/998/1213/667/9815/9146/8826/50618/8440/5058/5062/79834/5295/5296/2185/6709/6711/6714/23380/10254/8239/11180/11060	R-HSA-9013420	Reactome	Other 144
lamellipodium assembly	lamellipodium assembly;positive regulation of lamellipodium organization;lamellipodium organization;positive regulation of lamellipodium assembly	0.00813117	33	GO;GO;GO;GO	10152/22885/10096/50649/9459/8874/26053/55909/55845/998/23191/1785/6624/64083/8440/29780/5290/5295/5365/5800/5879/5880/25970/221178/11344/10451/7414/10163/123720/57175/23603/10006/2017	GO:0030032;GO:1902745;GO:0097581;GO:0010592	GO;GO;GO;GO	Module 30
receptor recycling	receptor recycling;receptor metabolic process	0.00818641	27	GO	55435/1889/55004/3949/22853/27065/10133/5192/5193/5190/5663/5770/5771/9230/8934/10268/387849/6622/125058/8239/151636/5045/7805/29116/54894/51100/7040	GO:0001881;GO:0043112	GO	Other 145
epigenetic regulation of gene expression	epigenetic regulation of gene expression;negative regulation of gene expression, epigenetic	0.00837694	61	GO	8289/57492/5926/55729/546/1028/9425/201161/58487/9646/1786/84444/79813/2033/5394/2145/2876/3054/10014/10013/3428/3720/84148/3784/23028/10365/4297/4000/55791/8932/56339/22880/55167/9112/26155/8473/5253/51230/5290/54107/64783/90378/22955/9869/25942/23411/22933/6602/23347/10322/56848/144108/6839/23512/80312/5987/23304/115426/7874/63925/57169	GO:0040029;GO:0045814	GO	Other 146
Cell-extracellular matrix interactions	Homo sapiens : Cell-extracellular matrix interactions	0.00843424	14	Reactome	60/71/87/9459/10979/2316/3611/3688/3987/29780/5829/6251/7016/7408	R-HSA-446353	Reactome	Other 147
Transcriptional activity of SMAD2/SMAD3:SMAD4 heterotrimer	Homo sapiens : Transcriptional activity of SMAD2/SMAD3:SMAD4 heterotrimer;Homo sapiens : Downregulation of SMAD2/3:SMAD4 transcriptional activity	0.00844207	29	Reactome;Reactome	904/905/1025/1030/1874/3726/5594/4609/9611/142/5494/5933/54778/6233/6497/4087/4088/4092/64750/22938/6667/7050/60436/51592/7314/7316/7321/7323/8239	R-HSA-2173793;R-HSA-2173795	Reactome;Reactome	Module 93
TBC/RABGAPs	Homo sapiens : TBC/RABGAPs	0.00844207	29	Reactome	382/11337/11345/26088/23062/81631/10133/9230/83452/11021/5868/5869/5878/5870/51560/51762/9135/27342/84958/83874/26000/374403/125058/79735/55357/128637/4943/7248/7249	R-HSA-8854214	Reactome	Other 148
regulation of cysteine-type endopeptidase activity	regulation of cysteine-type endopeptidase activity;regulation of cysteine-type endopeptidase activity involved in apoptotic process;regulation of endopeptidase activity	0.00881559	96	GO	9447/207/317/409/444/572/8915/10018/23786/637/329/666/22900/843/9994/939/1032/1285/1471/8530/1718/10049/9451/2149/26355/355/2534/2621/2852/2876/2902/2934/9026/27429/3428/55081/3476/7805/4137/64780/4609/171389/10392/4838/5023/5062/5134/9141/55367/5366/5371/5447/80758/5988/387/8767/80196/6188/6195/6279/29843/5272/6478/23411/4088/6622/6850/83874/7124/25816/55031/7415/331/2/144568/51107/23400/274/574…	GO:2000116;GO:0043281;GO:0052548	GO	Other 149
protein localization to cell-cell junction	protein localization to cell-cell junction;protein localization to cell junction	0.00881811	35	GO	60/71/23370/50848/286676/3716/51599/5062/5175/9414/27134/7414/102/9746/1605/1739/1742/2064/10979/2905/23426/56850/83700/8649/375323/4137/91862/27065/8473/5874/5906/5649/50944/6809/158866	GO:0150105;GO:1902414	GO	Other 150
regulation of lipid kinase activity	regulation of lipid kinase activity;regulation of phosphatidylinositol 3-kinase activity	0.00902205	23	GO	116986/55626/22863/998/2247/2268/2321/3667/4067/113791/5295/5296/8503/23533/8396/5525/2185/5933/5934/7040/10451/124997/29062	GO:0043550;GO:0043551	GO	Other 151
negative regulation of cell adhesion	negative regulation of cell adhesion	0.00902205	93	GO	18/25/81/102/8751/53616/207/239/285/301/55435/383/395/396/654/865/79872/8763/29126/972/941/634/1051/1366/1277/23603/1739/1840/57669/2064/2065/10875/53827/8322/2633/2651/3077/3565/3566/3659/9270/182/83700/3902/7805/3958/9404/2615/8379/10459/9448/56339/91663/3071/80762/55824/57162/5295/91584/5365/10154/5420/5465/5573/5580/5621/5728/5771/5777/5788/5800/5921/149041/54542/5962/387/864/57556/10019/6494…	GO:0007162	GO	Other 152
protein serine/threonine kinase activity	protein serine/threonine kinase activity;protein serine kinase activity	0.00903585	129	GO	22848/90956/207/208/6790/55589/659/6046/23476/8536/10645/6348/8476/9578/8317/8558/51755/8621/5128/23097/1019/1021/1025/4261/11113/1195/1198/8895/1452/1453/1456/166614/9451/440275/2081/2580/2932/10114/3654/51135/8997/26524/3984/22853/4052/4117/4214/4296/9175/389840/10746/4216/9064/6885/11184/9448/5594/5602/5603/1432/225689/5599/9261/7867/22983/10783/140609/29959/84033/9943/5058/5062/23178/5165/517…	GO:0004674;GO:0106310	GO	Other 153
extrinsic apoptotic signaling pathway	extrinsic apoptotic signaling pathway;regulation of extrinsic apoptotic signaling pathway	0.00925293	71	GO	207/367/572/8915/10018/637/57448/666/843/9994/939/8837/1495/2017/1616/2065/2140/55179/355/10116/2260/50486/2623/2852/2876/2932/3148/27429/3383/3458/3552/3565/3570/85450/3875/3856/3958/4000/8567/4170/5062/2923/5170/246330/5196/55023/55367/5295/5366/5371/5519/5728/5788/9821/10616/5970/8737/80196/6478/4088/6272/6789/6810/6934/7040/7046/7078/7124/7133/8717/51741	GO:0097191;GO:2001236	GO	Other 154
regulation of ATP metabolic process	regulation of ATP metabolic process;positive regulation of ATP metabolic process;regulation of purine nucleotide metabolic process;regulation of nucleotide metabolic process;regulation of generation of precursor metabolites and energy	0.00931636	49	GO;GO;GO	89/54541/3692/2033/201163/2819/3091/3356/8870/3458/3565/339123/64223/9611/8473/5223/65018/5465/5562/5571/51422/5663/57521/8604/56848/7114/11277/7415/26137/4842/5163/5164/5165/6622/207/208/1346/9852/2932/3667/23178/5261/5290/87178/5509/90673/387/7124/10131	GO:1903578;GO:1903580;GO:1900542;GO:0006140;GO:0043467	GO;GO;GO	Module 31
response to radiation	response to radiation;response to light stimulus	0.00931636	128	GO	10347/181/207/208/285/301/27087/7439/8553/221927/79184/778/867/595/1026/1032/9575/8533/1387/1396/1407/8451/8450/1638/1642/23259/170506/1785/83658/1936/1958/440275/2033/2140/346007/2177/64839/2237/2353/2625/2767/2776/10681/2793/54112/2876/2902/3091/3309/3373/3428/3552/65123/3690/3727/10524/3746/3747/23028/4297/4216/5602/5603/1432/5599/56339/4239/9112/4609/51168/64859/65009/10276/25836/4836/26155/4…	GO:0009314;GO:0009416	GO	Other 155
RIPK1-mediated regulated necrosis	Homo sapiens : RIPK1-mediated regulated necrosis;Homo sapiens : Regulation of necroptotic cell death;Homo sapiens : Regulated Necrosis	0.00932069	34	Reactome;Reactome;Reactome	329/11140/8837/355/2319/3320/8473/10015/57162/8737/6233/6386/10273/8797/8795/8743/8717/7314/7316/331/581/837/51652/128866/91782/54205/79792/3002/3146/3606/3552/3659/100526767/7157	R-HSA-5213460;R-HSA-5675482;R-HSA-5218859	Reactome;Reactome;Reactome	Module 94
Acetylcholine regulates insulin secretion	Homo sapiens : Acetylcholine regulates insulin secretion;Homo sapiens : Free fatty acids regulate insulin secretion	0.0103249	11	Reactome;Reactome	2767/9630/2769/2776/4082/23236/5330/5331/5578/2182/948	R-HSA-399997;R-HSA-400451	Reactome;Reactome	Module 95
Regulation of FOXO transcriptional activity by acetylation	Homo sapiens : Regulation of FOXO transcriptional activity by acetylation	0.0103249	9	Reactome	1387/2033/2308/2309/4303/8850/23411/23410/10628	R-HSA-9617629	Reactome	Other 156
Cell surface interactions at the vascular wall	Homo sapiens : Cell surface interactions at the vascular wall	0.0107281	72	Reactome	285/51378/481/483/682/914/51744/960/972/8832/83692/634/4680/1277/1525/9046/90952/50848/2335/2534/2621/2734/51206/2817/2995/3265/3675/3678/3655/3683/3684/3687/3688/3689/3690/58494/83700/4067/4282/5175/5196/5290/5291/5295/5296/5335/5478/23759/5624/10544/5781/5777/6401/6402/6403/6404/6464/140885/9123/23539/6520/8140/9057/9056/6654/6693/6714/7040/7056/8797/8795/54210	R-HSA-202733	Reactome	Other 157
Interferon Signaling	Homo sapiens : Interferon Signaling	0.0112243	100	Reactome	6059/103/25820/567/684/817/818/960/4261/23586/1958/1977/9470/317649/1981/8672/2316/2317/2633/2635/115361/115362/3105/3106/3107/3113/3117/3119/3122/3133/3383/10437/3430/3434/3433/24138/8519/10581/10410/3454/3458/3459/51447/3659/3661/3662/3663/3665/10379/3669/3716/3717/3836/3839/3837/4600/4684/9972/9631/23279/23511/23165/8021/23636/79902/4927/4939/201626/8554/5335/5371/9883/5495/5580/5696/5724/5770…	R-HSA-913531	Reactome	Other 158
myeloid leukocyte mediated immunity	myeloid leukocyte mediated immunity;leukocyte mediated immunity;mast cell mediated immunity	0.011263	114	GO	383/867/6348/10814/1524/1653/9188/23586/170506/2214/2242/2268/9846/2623/3565/3566/51135/55904/27040/7462/4067/8509/171389/5170/5293/5724/5880/5272/8773/56848/10417/6810/6814/6850/10758/54210/201294/8673/9948/196/164/10865/409/567/8915/684/10384/51279/727/1235/914/10666/939/940/4179/1604/972/634/2529/7855/2625/3002/3077/3105/3113/3117/3119/3383/3594/3606/50615/51561/3560/3575/3665/182/3902/3916/11…	GO:0002444;GO:0002443;GO:0002448	GO	Other 159
Activation of BAD and translocation to mitochondria	Homo sapiens : Activation of BAD and translocation to mitochondria;Homo sapiens : Activation of BH3-only proteins;Homo sapiens : Intrinsic Pathway for Apoptosis	0.0112667	31	Reactome;Reactome;Reactome	207/208/572/596/637/5533/5534/7529/7531/7533/10971/7534/27113/10018/8655/140735/5599/5366/23368/7157/317/581/708/22900/54205/79792/3002/5594/4836/6774/331	R-HSA-111447;R-HSA-114452;R-HSA-109606	Reactome;Reactome;Reactome	Module 96
carbohydrate biosynthetic process	carbohydrate biosynthetic process;polysaccharide biosynthetic process	0.0113368	67	GO	34/207/208/160/10776/8707/79369/374907/51744/50515/1213/1407/55790/1642/1609/2033/9852/2308/2524/2526/2529/2819/2852/2875/2932/2992/2998/3036/3038/3667/51477/2648/4190/9526/3340/8509/2908/8473/23178/5091/5106/5164/8864/5236/283871/5261/5465/5509/90673/53632/5724/2185/5771/10993/23411/8604/84912/55512/6622/140710/6483/6794/7040/7167/7360/7874/55657	GO:0016051;GO:0000271	GO	Other 160
Regulation of PLK1 Activity at G2/M Transition	Homo sapiens : Regulation of PLK1 Activity at G2/M Transition;Homo sapiens : Loss of Nlp from mitotic centrosomes;Homo sapiens : Loss of proteins required for interphase microtubule organization from the centrosome;Homo sapiens : AURKA Activation by TPX2	0.011422	49	Reactome;Reactome;Reactome;Reactome	10121/10142/7840/6790/8945/9133/55755/9662/22897/55125/11190/80184/80254/79959/9793/23332/11064/1453/8454/1639/10540/1778/8655/79441/54801/3320/22919/54820/8481/10133/5048/5108/4659/4660/5518/5566/5577/6233/10806/9814/6500/8636/7846/7277/203068/7283/7314/7316/7531	R-HSA-2565942;R-HSA-380259;R-HSA-380284;R-HSA-8854518	Reactome;Reactome;Reactome;Reactome	Module 97
Interleukin-12 family signaling	Homo sapiens : Interleukin-12 family signaling;Homo sapiens : Interleukin-12 signaling	0.0116043	34	Reactome;Reactome	9049/821/829/998/1072/1265/9244/9446/3181/9987/3313/3458/3594/3595/51561/246778/3572/3716/3717/3936/4001/4282/4478/5034/5062/27250/5306/5478/5908/6175/6774/6775/6888/7297	R-HSA-447115;R-HSA-9020591	Reactome;Reactome	Module 98
Cyclin D associated events in G1	Homo sapiens : Cyclin D associated events in G1;Homo sapiens : G1 Phase	0.0117259	29	Reactome;Reactome	25/595/894/896/1019/1021/1026/1027/1028/1030/1031/1032/8454/1871/1874/3717/4067/5515/5518/5519/5520/5753/5933/5934/6233/6500/6714/7314/7316	R-HSA-69231;R-HSA-69236	Reactome;Reactome	Module 99
circadian rhythm	circadian rhythm	0.0122288	65	GO	181/196/10533/8553/79365/114781/8945/9575/1385/1407/1453/1642/1958/2033/64839/2767/2776/2932/3066/3184/3191/3727/10524/90134/22992/79831/7071/4297/5602/5599/56339/9112/23077/4669/9611/4783/4862/8473/5158/8864/8863/5371/5465/5501/5562/5591/5728/10743/5936/5971/9475/6095/23064/6478/25942/23411/6532/6720/402055/6839/7124/7150/7337/7874/8239	GO:0007623	GO	Other 161
response to epinephrine	response to epinephrine;cellular response to epinephrine stimulus	0.0123737	9	GO;GO	25/493/3784/5142/5313/5566/55328/22933/6622	GO:0071871;GO:0071872	GO;GO	Module 32
Regulation of TP53 Activity	Homo sapiens : Regulation of TP53 Activity	0.0126238	82	Reactome	207/208/545/84126/6790/54971/23774/29117/7862/27154/900/1107/1108/1111/1459/1616/79813/10919/2033/54815/57459/3066/204851/28996/10524/7994/1432/8550/4193/4194/64769/64223/26155/5170/51230/5305/8396/1263/5371/23368/5515/5518/5519/5527/639/5562/5564/5571/51422/53632/10111/5883/144715/5928/5931/5932/5985/117584/253260/80196/6117/6118/6119/6233/6446/56950/6794/11198/6872/6881/6882/6874/6877/6878/6908…	R-HSA-5633007	Reactome	Other 162
cell cycle G2/M phase transition	cell cycle G2/M phase transition	0.0126657	50	GO	10270/10776/6790/79184/23476/801/9133/595/900/219771/8555/994/8317/1019/1021/1026/55743/11113/80169/1785/29980/2029/26271/2273/2305/1112/4303/51343/29933/8870/65123/79831/64859/4869/23236/1263/5885/10111/5932/5988/60561/25942/25949/57551/9344/56658/377630/55031/9525/91603	GO:0044839	GO	Other 163
14-3-3 protein binding	14-3-3 protein binding	0.0126737	17	GO	207/409/572/54541/221937/3756/23303/84861/4750/4773/5298/4659/57521/25771/10971/7538/677	GO:0071889	GO	Other 164
membrane protein proteolysis	membrane protein proteolysis;membrane protein ectodomain proteolysis	0.012731	24	GO	102/101/150/10939/51107/1605/51752/5045/2822/81502/3458/8720/9476/5663/27316/84236/6093/152503/51429/7040/7077/7078/7124/7133	GO:0033619;GO:0006509	GO	Other 165
Sphingolipid signaling pathway	Sphingolipid signaling pathway	0.01282	46	KEGG	P33527/B0LPE5/A8ASI8/Q96G23/Q8N5B7/Q6QHC5/P06241/Q9UQC2/P08754/A0A024R240/P28482/A0A286YF97/A0A024RD04/L7RSM2/A1L4K2/Q01362/Q92636/O15530/P42336/O00329/P27986/O00459/Q8N381/Q9NQ66/Q00722/Q01970/B3KUN1/P30154/Q66LE6/Q15172/Q13362/Q14738/Q16537/F6KD01/A4D2P1/A0A024R1P2/Q04206/A0A024R324/Q13464/O75116/Q9H228/O95470/Q8IWX5/O60906/P01375/Q15628	hsa04071	KEGG	Other 166
Neddylation	Homo sapiens : Neddylation	0.0131649	115	Reactome	92591/51676/140459/140461/90135/8945/55832/899/1154/51397/28991/29099/8533/51138/10920/8454/8451/8450/8065/9820/23113/79269/25879/54876/80067/8816/55827/10238/50717/54165/84259/79016/1642/1643/222235/79176/146330/54620/84961/283807/26224/26234/26267/79791/114907/51725/150726/93611/26270/25793/6468/54461/26259/55527/10116/2873/3091/64344/84078/27252/84861/10324/51088/4008/122769/10489/140825/51667…	R-HSA-8951664	Reactome	Other 167
regulation of binding	regulation of binding;positive regulation of binding	0.0132949	106	GO	25/65057/60/8751/118/23394/207/64400/8874/409/488/6790/567/9532/801/8536/998/1025/1026/81620/8904/1400/1452/115908/1499/9802/1649/65992/1660/84444/84062/151636/1981/2033/57669/2332/2296/2623/2625/2801/26086/2932/3066/10014/3077/9026/79618/3148/3191/3428/3434/3458/3662/9270/3725/23028/4015/4043/10459/5599/22924/8932/129531/4686/27031/4931/83666/8864/5824/5350/26073/5465/5515/5530/5566/5580/5663/90…	GO:0051098;GO:0051099	GO	Other 168
homotypic cell-cell adhesion	homotypic cell-cell adhesion	0.0132949	35	GO	18/60/71/239/6352/53841/634/1192/1525/84034/50848/83706/9158/2316/2623/51206/3690/3716/4067/23173/388931/4352/10398/5580/5777/5962/10019/6814/6850/9414/7094/10077/84959/7414/26276	GO:0034109	GO	Other 169
Signaling by NOTCH1	Homo sapiens : Signaling by NOTCH1;Homo sapiens : Notch-HLH transcription pathway;Homo sapiens : Signaling by NOTCH1 PEST Domain Mutants in Cancer;Homo sapiens : Signaling by NOTCH1 in Cancer;Homo sapiens : Constitutive Signaling by NOTCH1 PEST Domain Mutants;Homo sapiens : Signaling by NOTCH1 HD+PEST Domain Mutants in Cancer;Homo sapiens : Constitutive Signaling by NOTCH1 HD+PEST Domain Mutants;…	0.0134359	44	Reactome;Reactome;Reactome;Reactome;Reactome;Reactome;Reactome;Reactome	102/6868/51107/408/409/1387/8454/28514/1840/23220/2033/83933/3066/9759/10014/10013/51564/9734/3091/182/2648/8850/84441/55534/57534/142678/4609/26960/9611/9148/8650/5663/3516/6233/6500/22938/6907/79718/7090/7091/7314/7316/4853/4855	R-HSA-1980143;R-HSA-350054;R-HSA-2644602;R-HSA-2644603;R-HSA-2644606;R-HSA-2894858;R-HSA-2894862;R-HSA-2122947	Reactome;Reactome;Reactome;Reactome;Reactome;Reactome;Reactome;Reactome	Module 100
Butyrate Response Factor 1 (BRF1) binds and destabilizes mRNA	Homo sapiens : Butyrate Response Factor 1 (BRF1) binds and destabilizes mRNA;Homo sapiens : Tristetraprolin (TTP, ZFP36) binds and destabilizes mRNA;Homo sapiens : KSRP (KHSRP) binds and destabilizes mRNA	0.0134857	18	Reactome;Reactome;Reactome	207/167227/22894/51013/51010/54512/56915/11340/5393/9261/54464/7529/677/3842/7538/1432/5073/7534	R-HSA-450385;R-HSA-450513;R-HSA-450604	Reactome;Reactome;Reactome	Module 101
Platelet sensitization by LDL	Homo sapiens : Platelet sensitization by LDL	0.0134857	13	Reactome	2268/7804/1432/5175/5515/5518/5519/5525/5527/5528/5529/5781/5777	R-HSA-432142	Reactome	Other 170
protein import into nucleus	protein import into nucleus	0.0139022	53	GO	137735/207/55198/948/1026/11261/56478/1994/9679/2316/3458/79711/3843/10526/3836/3839/23633/4000/1432/29969/5469/23511/8021/4927/5295/5296/5371/23649/9883/5514/5530/5534/144165/5580/5663/26953/84268/9349/6396/4088/8878/6789/51684/6850/7040/55374/3842/10758/7249/10628/51366/51569/80149	GO:0006606	GO	Other 171
regulation of autophagy of mitochondrion	regulation of autophagy of mitochondrion;autophagy of mitochondrion	0.0139205	32	GO	55626/23400/665/10645/2017/25793/23770/7855/10013/3091/27429/65018/6720/6721/7249/7416/55187/22863/64422/84971/10533/493856/23710/987/84557/81631/8473/10133/9821/8878/56270/26100	GO:1903146;GO:0000422	GO	Other 172
B cell homeostasis	B cell homeostasis	0.014123	16	GO	25/8915/10018/972/55619/139818/3091/3575/4067/4208/4282/3071/149041/54542/23495/10758	GO:0001782	GO	Other 173
Signaling by CSF3 (G-CSF)	Homo sapiens : Signaling by CSF3 (G-CSF);Homo sapiens : Inactivation of CSF3 (G-CSF) signaling	0.0144583	20	Reactome;Reactome	1441/8065/9846/3055/3716/3717/4067/5781/6233/6464/6774/6776/6777/6850/7297/7314/7316/7321/7322/7323	R-HSA-9674555;R-HSA-9705462	Reactome;Reactome	Module 102
Regulation of TP53 Activity through Acetylation	Homo sapiens : Regulation of TP53 Activity through Acetylation	0.0144583	20	Reactome	207/208/23774/29117/7862/27154/1107/1108/2033/54815/57459/3066/7994/64769/5305/8396/5371/5928/5931/7157	R-HSA-6804758	Reactome	Other 174
Synthesis of active ubiquitin: roles of E1 and E2 enzymes	Homo sapiens : Synthesis of active ubiquitin: roles of E1 and E2 enzymes	0.0144583	20	Reactome	90268/6233/7317/7314/7316/7319/7320/7321/7322/7326/7327/3093/7332/92912/54926/27338/65264/8078/7874/8239	R-HSA-8866652	Reactome	Other 175
GP1b-IX-V activation signalling	Homo sapiens : GP1b-IX-V activation signalling	0.0144583	10	Reactome	1277/2316/2811/2814/2815/5295/5894/6714/7450/7534	R-HSA-430116	Reactome	Other 176
Cytosolic sensors of pathogen-associated DNA	Homo sapiens : Cytosolic sensors of pathogen-associated DNA	0.0145304	37	Reactome	9447/27297/1387/1499/51428/170506/1660/23220/2033/3428/8517/3661/3665/4615/4790/4791/4793/28512/197358/5434/5437/5441/55718/10621/10622/84265/171568/5591/5970/8737/6233/11277/81844/7314/7316/7520/2547	R-HSA-1834949	Reactome	Other 177
Oocyte meiosis	Oocyte meiosis	0.0146619	47	KEGG	Q8NFM4/P51828/O60503/A8K3Z6/C5H3H2/Q9UJX4/P10275/O14965/B2R8L3/B4DJ51/O95067/Q12834/P30260/Q7Z5Q1/Q17RY0/Q9UKT4/P08069/Q14571/A6H8K3/Q9Y6D9/A0A024R4I4/P28482/A0A024RD04/L7RSM2/P36873/B3KUN1/P30154/Q15172/Q13362/Q14738/Q16537/A0A0S2Z4C6/P16298/P63098/Q96LZ3/P17612/P22694/O95072/Q15418/Q15349/Q8NDV3/Q8NFV5/P31946/P62258/A0A024R1K7/P27348/D0PNI1	hsa04114	KEGG	Other 178
Shigellosis	Shigellosis	0.0146619	77	KEGG	P60709/P63261/A0A0S2Z3G9/B0LPE5/A0A024QZF6/P62330/O15145/P59998/Q6ZNE5/B2R8L3/P49662/D0EI67/Q14247/Q15438/Q99418/O43739/Q92556/Q12778/O43524/P98177/P49841/Q14653/B2R627/Q14571/A6H8K3/P05412/Q9H492/Q658J6/O43318/P28482/A0A286YF97/A0A024RD04/L7RSM2/A1L4K2/O14950/Q02045/P24844/A0A024RA73/P42336/O00329/P27986/O00459/Q8N381/Q9NQ66/Q00722/Q01970/P51178/P19174/P16885/A0A024R328/A4D2P1/Q04206/A0A024R324/…	hsa05131	KEGG	Other 179
Salmonella infection	Salmonella infection	0.0146619	80	KEGG	Q8IZP0/A0A024R3P9/P60709/P63261/Q9NZ32/P42025/Q09666/B0LPE5/P62330/A0A140VJU4/O15145/P59998/Q13490/Q8WUW1/P49662/A0A024R2Q3/Q7L576/Q15438/Q99418/O43739/Q13561/P50570/Q14204/O43237/P63172/Q92556/Q63HP7/P21333/P01100/B3KR21/P57764/P14625/P51617/B4E359/P05412/A0A024R0V3/P52294/A0A024RDV7/O43318/P28482/A0A286YF97/A0A024RD04/L7RSM2/A1L4K2/O14950/Q02045/P24844/P55160/A0A024RA73/Q13153/P42336/O00329/Q8I…	hsa05132	KEGG	Other 180
alpha-beta T cell activation	alpha-beta T cell activation;CD4-positive, alpha-beta T cell activation	0.0148709	56	GO	25/301/64919/865/29126/940/916/1604/941/1794/2000/2529/2625/2841/3077/3105/3458/3594/3606/51561/246778/3565/3566/3570/3659/3662/3726/4297/4063/9479/3071/80762/84807/639/80758/5788/5914/149041/54542/5971/387/8767/6095/864/4092/6693/6850/30009/10312/7048/8764/944/7297/7704/51043/80149	GO:0046631;GO:0035710	GO	Other 181
cell-cell adhesion mediated by integrin	cell-cell adhesion mediated by integrin	0.0148709	10	GO	6352/916/1803/83706/3678/9780/5420/8631/23075/65125	GO:0033631	GO	Other 182
regulation of cellular response to heat	regulation of cellular response to heat	0.0148709	10	GO	26973/1387/10049/7266/2033/2932/51278/9261/4137/23411	GO:1900034	GO	Other 183
Thrombin signalling through proteinase activated receptors (PARs)	Homo sapiens : Thrombin signalling through proteinase activated receptors (PARs);Homo sapiens : ADP signalling through P2Y purinoceptor 1	0.0149568	22	Reactome;Reactome	408/409/2149/2151/2767/2768/9630/2769/2776/2782/2783/59345/10681/2791/51764/54331/2785/2787/2793/5594/6714/1432	R-HSA-456926;R-HSA-418592	Reactome;Reactome	Module 103
RAF activation	Homo sapiens : RAF activation	0.0158012	23	Reactome	8315/801/808/817/818/3265/3717/5604/5605/4296/4140/5501/5515/5518/5519/5525/5527/5528/5529/5894/8036/6714/7529	R-HSA-5673000	Reactome	Other 184
DNA Damage Bypass	Homo sapiens : DNA Damage Bypass;Homo sapiens : Translesion synthesis by POLK;Homo sapiens : Translesion synthesis by Y family DNA polymerases bypasses lesions on DNA template	0.0161582	29	Reactome;Reactome;Reactome	8451/8450/1642/10459/55666/5424/57804/54107/56655/5429/51426/51455/5980/5981/5985/6117/6118/6119/6233/83932/7318/7314/7316/7320/9246/7398/9100/7415/57599	R-HSA-73893;R-HSA-5655862;R-HSA-110313	Reactome;Reactome;Reactome	Module 104
Smooth Muscle Contraction	Homo sapiens : Smooth Muscle Contraction	0.0161582	25	Reactome	59/301/309/800/801/808/8291/3693/4629/103910/4636/4637/140465/10398/4638/29895/5058/5062/5829/10174/7094/7168/7170/7171/7414	R-HSA-445355	Reactome	Other 185
RET signaling	Homo sapiens : RET signaling	0.0161582	25	Reactome	1796/9046/55715/220164/10818/9846/8660/5598/5290/5291/5293/5295/5296/8503/5335/5566/5567/5578/5623/5781/5979/6464/53358/6654/6714	R-HSA-8853659	Reactome	Other 186
Intra-Golgi traffic	Homo sapiens : Intra-Golgi traffic	0.0161715	27	Reactome	9382/83548/25839/10466/91949/84342/1523/9267/9266/9265/27333/9527/4121/57134/4124/4122/8775/63908/27314/83452/9609/347517/9827/9342/10228/9321/143187	R-HSA-6811438	Reactome	Other 187
ERBB signaling pathway	ERBB signaling pathway;epidermal growth factor receptor signaling pathway	0.0163711	44	GO	25/150/207/8412/867/634/8895/8527/255324/2064/2065/84985/2852/9026/8826/5594/653361/8440/9148/145957/5170/5290/5335/144165/5663/2185/5753/5782/5771/5899/9770/79651/27246/55658/79628/6464/92799/27131/122809/7040/7251/84058/57732/84619	GO:0038127;GO:0007173	GO	Other 188
translation regulator activity, nucleic acid binding	translation regulator activity, nucleic acid binding;translation factor activity, RNA binding	0.0166871	40	GO	23/27161/66037/56853/132864/80315/9811/1915/1933/1936/84285/83939/8892/1968/8666/10480/9470/317649/1981/8672/1983/1984/3692/85476/2935/9567/54676/10767/10644/28985/4528/9617/54516/10605/51247/5813/5914/10102/7284/163255	GO:0090079;GO:0008135	GO	Other 189
T-helper 17 type immune response	T-helper 17 type immune response;adaptive immune response based on somatic recombination of immune receptors built from immunoglobulin superfamily domains	0.0167247	88	GO	10865/3594/23765/51561/3565/3570/3662/3726/4063/84807/149041/54542/6095/4092/30009/10758/7297/51043/80149/196/301/383/567/8915/10384/51279/727/1235/10666/939/29126/940/4179/1604/972/941/634/2214/2529/7855/2625/3077/3105/3113/3117/3119/3606/50615/246778/3560/3566/3575/3665/182/10459/6885/10747/4208/4292/4352/64005/3071/80762/4791/5532/5580/5777/5788/5873/5971/8767/84174/6504/121260/6693/23075/1031…	GO:0072538;GO:0002460	GO	Other 190
CD209 (DC-SIGN) signaling	Homo sapiens : CD209 (DC-SIGN) signaling	0.0171414	15	Reactome	1387/2033/2534/3265/3385/4067/4790/5058/5062/5566/5567/5894/5970/5971/9252	R-HSA-5621575	Reactome	Other 191
Inflammasomes	Homo sapiens : Inflammasomes	0.0171414	15	Reactome	9447/596/3326/4210/4790/4791/58484/22861/114548/5027/24145/9051/29108/5970/10628	R-HSA-622312	Reactome	Other 192
RHO GTPases Activate Formins	Homo sapiens : RHO GTPases Activate Formins	0.0176728	72	Reactome	60/71/25909/80776/991/998/64105/91687/55839/79172/401541/80152/79682/9793/23332/23122/6249/23002/1729/1730/1855/1857/1778/51143/1783/8655/140735/54821/51466/752/91010/3619/3688/23421/3796/11004/8379/22919/79003/54820/25936/10726/23279/79902/5048/5216/5217/5501/5515/5518/5519/5525/5527/5528/5529/5879/387/388/389/286205/6396/6714/23380/57551/7846/10376/113457/112714/7277/81027/84617/7514	R-HSA-5663220	Reactome	Other 193
regulation of microtubule polymerization	regulation of microtubule polymerization;microtubule polymerization	0.0178626	31	GO;GO	25/10142/79998/8874/23271/57662/55755/9793/6249/25999/4733/24139/2242/2288/22924/4137/5058/9659/5879/6188/57606/6622/1453/26271/2801/79649/10048/8636/11076/85378/7756	GO:0031113;GO:0046785	GO;GO	Module 34
phosphatidylinositol metabolic process	phosphatidylinositol metabolic process	0.0179443	50	GO	22863/1154/8526/8813/23167/22979/2247/2822/3356/3357/3631/56623/9807/51447/253430/9926/65258/8776/9108/66036/27315/55361/5297/5298/5281/84720/5290/5293/5295/5296/8503/8396/9600/57605/23236/5330/5331/5333/5335/5336/9651/5728/26751/84174/376497/64924/122809/8867/8871/129303	GO:0046488	GO	Other 194
Glycolysis	Homo sapiens : Glycolysis;Homo sapiens : Glucose metabolism	0.0179521	48	Reactome;Reactome	83440/226/669/2023/2597/26330/10007/132789/2821/3098/3099/9972/9631/23279/23511/23165/8021/23636/79902/4927/5209/5211/5213/5214/5223/5224/5230/283871/5313/5315/9883/5515/5518/5519/5528/5566/5567/8480/6396/7167/2203/4190/5091/5106/6576/8604/54020/219855	R-HSA-70171;R-HSA-70326	Reactome;Reactome	Module 105
Response of Mtb to phagocytosis	Homo sapiens : Response of Mtb to phagocytosis;Homo sapiens : Infection with Mycobacterium tuberculosis	0.0180669	18	Reactome;Reactome	11151/80824/2023/2931/9146/3836/3837/5594/5230/5868/6233/6421/5987/7314/7316/26276/567/7097	R-HSA-9637690;R-HSA-9635486	Reactome;Reactome	Module 106
Platelet homeostasis	Homo sapiens : Platelet homeostasis	0.0180669	48	Reactome	487/488/489/492/493/801/808/2268/2782/2783/59345/10681/2791/51764/54331/2785/2787/2793/3708/3709/3710/3778/10242/27094/7804/1432/4842/4846/84876/5023/22953/5025/5027/5138/8654/5175/5515/5518/5519/5525/5527/5528/5529/5781/5777/6547/6717/6786	R-HSA-418346	Reactome	Other 195
Early Phase of HIV Life Cycle	Homo sapiens : Early Phase of HIV Life Cycle	0.0180669	11	Reactome	8815/1234/7852/2237/3159/3836/3978/5478/11168/7520/2547	R-HSA-162594	Reactome	Other 196
Abortive elongation of HIV-1 transcript in the absence of Tat	Homo sapiens : Abortive elongation of HIV-1 transcript in the absence of Tat	0.0180669	16	Reactome	9150/2962/4686/22916/25920/51497/7936/5430/5431/5432/5434/5437/5438/5441/6827/6829	R-HSA-167242	Reactome	Other 197
Nephrin family interactions	Homo sapiens : Nephrin family interactions	0.0180669	16	Reactome	87/89/81/8573/23607/2534/8826/84623/9863/8440/5290/5291/5295/5296/6709/6711	R-HSA-373753	Reactome	Other 198
FOXO-mediated transcription	Homo sapiens : FOXO-mediated transcription	0.01866	37	Reactome	181/207/208/4287/27113/10018/1026/1027/10370/1387/1649/2033/114907/2308/2309/4303/3066/8850/9314/4800/4801/4802/2908/65018/91584/5934/25942/23411/23410/4087/4088/6720/6794/10628/7529/10971/7534	R-HSA-9614085	Reactome	Other 199
Coronavirus disease - COVID-19	Coronavirus disease - COVID-19	0.0190142	74	KEGG	P55265/A8K2H7/P01031/P21730/A0A1U9X7H8/A0A0S2Z3S6/O95786/P01100/A0N0L5/P51617/B4E359/Q14653/Q00978/P23458/P05412/O43318/P28482/A0A286YF97/A0A024RD04/L7RSM2/A1L4K2/O00187/P29728/P42336/O00329/P27986/O00459/Q8N381/P19174/P16885/Q04206/P50914/Q02543/A0A024R1Q8/P83731/P61254/A0A024R1V4/A0A024R9D3/P62899/A0A024R2G7/P42766/J3KQN4/Q969Q0/A0A024R8P8/A0A024RB15/A2RUM7/A0A024RBK3/P18124/P62424/P62917/A0A02…	hsa05171	KEGG	Other 200
chromosome segregation	chromosome segregation;sister chromatid segregation;mitotic nuclear division;nuclear chromosome segregation	0.0194409	141	GO;GO;GO;GO	60/10096/10270/51529/51433/79998/8289/57492/546/6790/7917/9031/9275/729440/9133/126731/991/996/998/55755/81620/64105/55839/80254/55743/51652/128866/91782/54921/9391/1453/10540/4733/1778/51143/146956/197342/114799/2177/57697/26271/2316/2801/29899/79441/54801/10524/10300/3832/9493/3796/11004/9371/3833/84861/8379/10459/55201/225689/22924/4292/27030/23310/23397/29781/9611/10783/140609/25836/2908/2593…	GO:0007059;GO:0000819;GO:0140014;GO:0098813	GO;GO;GO;GO	Module 35
positive regulation of endoplasmic reticulum stress-induced intrinsic apoptotic signaling pathway	positive regulation of endoplasmic reticulum stress-induced intrinsic apoptotic signaling pathway;regulation of endoplasmic reticulum stress-induced intrinsic apoptotic signaling pathway	0.0201295	14	GO	10018/666/1649/8440/5366/5771/23411/10488/9451/10961/2907/4976/5770/7009	GO:1902237;GO:1902235	GO	Other 201
polysaccharide metabolic process	polysaccharide metabolic process	0.0203523	37	GO	34/207/208/160/79369/374907/1213/55790/9852/23710/2932/2992/2998/3036/3038/3667/3340/8509/23178/51294/8864/5213/5257/5261/5501/5502/5504/5509/90673/51422/53632/5834/9821/55512/8987/7040/7360	GO:0005976	GO	Other 202
establishment of protein localization to membrane	establishment of protein localization to membrane	0.0203812	80	GO	55750/9495/208/64422/7917/583/637/57003/128866/11261/23065/83460/51016/2064/2534/51608/26088/23062/64083/55204/23426/56850/3002/3309/9270/63971/3875/10434/5599/54471/125170/4641/4666/653361/4836/27065/10133/9141/5174/5824/55670/8504/9581/5621/9230/25837/11031/25782/117177/5962/6386/29927/55176/11231/54557/6711/6727/6728/6730/6731/6745/6747/2040/6809/161176/9344/26521/26520/9697/377630/137492/7972…	GO:0090150	GO	Other 203
Insulin resistance	Insulin resistance	0.0203848	39	KEGG	O00763/B0LPE5/A4D1B1/O43889/Q70SY1/Q8TEY5/Q12778/P49841/P54840/A0A286YF97/A1L4K2/Q9UH92/P55055/O15294/O15530/P42336/O00329/P27986/O00459/Q8N381/F1D8S4/P36873/O95685/Q9H7J1/Q13131/A0A024RBN1/P54619/Q9UGJ0/A0A024R328/F6KD01/P11216/Q04206/Q15418/Q15349/Q9UBS0/Q6PCB7/Q5K4L6/P36956/P01375	hsa04931	KEGG	Other 204
Kaposi sarcoma-associated herpesvirus infection	Kaposi sarcoma-associated herpesvirus infection	0.0203848	67	KEGG	B0LPE5/O15123/Q6ZNE5/Q9NT62/A8ASI8/B4DJ51/P24385/P51681/A0A024RBB6/Q00534/A0A024RCX5/Q92793/A0A024R2Q3/P19876/Q09472/P25445/P01100/P62879/Q9HAV0/P61952/Q9P2W3/P59768/O14610/P49841/Q16665/P05362/A0A0S2Z3Y2/Q14653/Q92985/Q00978/Q14571/A6H8K3/P23458/P05412/P07948/Q9H492/Q658J6/P28482/A0A286YF97/A0A024RD04/L7RSM2/A1L4K2/P49137/Q13469/P42336/O00329/P27986/O00459/Q8N381/L7RT34/P19174/P16885/A0A0S2Z4C6/…	hsa05167	KEGG	Other 205
NOD-like receptor signaling pathway	NOD-like receptor signaling pathway	0.0203848	59	KEGG	O14862/P58335/Q13490/P46736/Q9Y2G2/P49662/D0EI67/P19876/A0A0S2Z3S6/A0A024RAP5/P32455/Q9H0R5/A0A024RCP6/P57764/Q16666/B4E359/Q14653/Q92985/Q00978/Q14571/A6H8K3/P23458/P05412/Q9H492/Q658J6/O43318/P28482/A0A286YF97/A0A024RD04/L7RSM2/A1L4K2/P59044/Q8WX94/A0A024RA73/P29728/Q9NQ66/Q00722/Q01970/A0A024R328/O43586/Q04206/A0A024R324/A0A024QZU0/A0A0S2Z4Z8/Q6PJD5/Q9NYJ8/Q8N5C8/B2R7S3/O00206/P01375/Q12888/Q1…	hsa04621	KEGG	Other 206
Longevity regulating pathway	Longevity regulating pathway	0.0203848	35	KEGG	Q8NFM4/P51828/O60503/Q96A54/Q86V24/B0LPE5/A0A024QZF6/A0A024RBQ0/O43889/Q70SY1/Q8TEY5/Q9H9B1/O60573/Q12778/O43524/P08069/P42336/O00329/P27986/O00459/Q8N381/Q13131/A0A024RBN1/P17612/P22694/P54619/Q9UGJ0/Q8TDY2/Q04206/A0A090N900/Q9UBS0/Q8N122/A0A0S2Z4D1/Q86WV8/P49815	hsa04211	KEGG	Other 207
Metabolism of carbohydrates	Homo sapiens : Metabolism of carbohydrates	0.020704	140	Reactome	176/83440/226/411/8707/8705/27087/135152/79369/8703/9334/11285/63827/669/801/808/960/57214/11261/54480/50515/51363/9435/9469/55790/1464/29940/2023/7957/2203/2524/2526/2529/2539/2548/2582/2588/2597/26330/2632/2720/79411/10007/132789/2799/2817/2821/2990/2992/2997/2998/3036/3038/3073/3074/3098/3099/9957/9953/3339/3373/8692/3423/3425/10894/4125/23324/4123/4126/4190/4669/3340/8509/9972/9631/23279/2351…	R-HSA-71387	Reactome	Other 208
T cell receptor signaling pathway	T cell receptor signaling pathway	0.0207978	40	KEGG	B0LPE5/P07766/P10966/A0A024RBB6/Q12959/P01100/P06241/O75791/P49841/P01579/D4HNR6/P05412/O43561/Q13094/O43318/P28482/A0A286YF97/A0A024RD04/L7RSM2/A1L4K2/A0A0S2Z4M6/Q13469/Q13153/A8K5M4/O15530/P42336/O00329/P27986/O00459/Q8N381/P19174/A0A0S2Z4C6/P16298/P63098/Q96LZ3/P29350/Q04206/A0A024R324/P01375/Q9UKW4	hsa04660	KEGG	Other 209
IL-17 signaling pathway	IL-17 signaling pathway	0.0207978	32	KEGG	Q9UJX4/P17676/P19876/Q15717/P01100/P53539/P49841/P14625/P01579/Q96F46/Q8NAC3/D4HNR6/P05412/P17535/O43318/P28482/A0A286YF97/A0A024RD04/L7RSM2/Q8TD08/A1L4K2/Q9HC84/Q04206/P05109/Q07955/Q9NYJ8/Q8N5C8/P01375/Q15628/Q13114/O43734/Q9Y4K3	hsa04657	KEGG	Other 210
Pyruvate metabolism and Citric Acid (TCA) cycle	Homo sapiens : Pyruvate metabolism and Citric Acid (TCA) cycle;Homo sapiens : Pyruvate metabolism	0.0208764	32	Reactome;Reactome	50/682/1431/728294/1737/1743/2739/3029/3418/3419/3420/3421/3939/160287/92483/4200/10873/23530/4967/5160/5162/8050/5163/5164/5165/54704/55066/6256/6389/9123/23539/7416	R-HSA-71406;R-HSA-70268	Reactome;Reactome	Module 107
RNA polymerase binding	RNA polymerase binding	0.0210394	24	GO	27161/274/23476/904/905/9646/1660/2064/123169/84232/63935/5479/9400/79871/23248/56950/144108/2040/6881/10915/51322/23160/64848/7538	GO:0070063	GO	Other 211
Glycogen metabolism	Homo sapiens : Glycogen metabolism	0.0212299	19	Reactome	801/808/7957/2548/2632/2992/2997/2998/5236/5256/5257/5260/5261/5834/5836/6233/7314/7316/7360	R-HSA-8982491	Reactome	Other 212
Chagas disease	Chagas disease	0.02124	40	KEGG	B0LPE5/P27797/A0N0R1/D0EI67/P07766/P25445/P01100/P29992/O95837/P08754/A8K1Y9/B3KP89/A0A024R240/P01579/A0A0S2Z3Y2/P51617/B4E359/P05412/P28482/A0A286YF97/A0A024RD04/L7RSM2/A1L4K2/P42336/O00329/P27986/O00459/Q8N381/Q9NQ66/Q00722/Q01970/B3KUN1/P30154/Q66LE6/Q04206/P01137/B4DXN7/O00206/P01375/Q9Y4K3	hsa05142	KEGG	Other 213
Interferon gamma signaling	Homo sapiens : Interferon gamma signaling	0.0215432	49	Reactome	567/817/818/960/4261/2633/2635/115361/115362/3105/3106/3107/3113/3117/3119/3122/3133/3383/10437/3458/3459/3659/3661/3662/3663/3665/10379/3716/3717/4684/4939/8554/5371/5580/5724/5770/5781/5771/5777/9830/51127/10346/23087/10475/80128/85363/117854/55223/81603	R-HSA-877300	Reactome	Other 214
TGF-beta receptor signaling in EMT (epithelial to mesenchymal transition)	Homo sapiens : TGF-beta receptor signaling in EMT (epithelial to mesenchymal transition)	0.0215432	12	Reactome	23370/50848/2280/5590/387/6233/57154/7040/7046/7048/7314/7316	R-HSA-2173791	Reactome	Other 215
RHOC GTPase cycle	Homo sapiens : RHOC GTPase cycle	0.0218294	41	Reactome	29/91452/11214/54443/57584/9743/2909/80728/396/9138/55160/9826/23365/9828/55701/7984/708/11113/23002/1729/2319/91010/8826/128239/3930/4162/5295/5585/29941/57580/387/389/6093/9475/6242/9748/6793/2040/9414/7112/9217	R-HSA-9013106	Reactome	Other 216
RHOG GTPase cycle	Homo sapiens : RHOG GTPase cycle	0.0218294	41	Reactome	23141/26286/57584/9743/2909/80728/396/397/26084/7984/998/23191/1794/1795/80005/63916/23344/10788/3688/8997/3895/55004/3930/23592/3954/4296/4162/143098/4698/5062/10424/5295/26030/57580/391/8987/7112/7204/9217/10451/7444	R-HSA-9013408	Reactome	Other 217
Human immunodeficiency virus 1 infection	Human immunodeficiency virus 1 infection	0.0218668	71	KEGG	B0LPE5/Q10567/P61769/A0A024R562/A8ASI8/A0A024R7H5/B2R8L3/B4DJ51/P27797/O95067/P51681/P07766/P23528/Q13619/Q13620/P61073/Q16531/P25445/P01100/P29992/P08754/B3KP89/A0A024R240/P62879/Q9HAV0/P61952/Q9P2W3/P59768/O14610/P51617/B4E359/Q14653/Q14571/A6H8K3/P05412/P53667/O43318/P28482/A0A286YF97/A0A024RD04/L7RSM2/A1L4K2/Q13469/Q13153/A8K5M4/P30101/P42336/O00329/P27986/O00459/Q8N381/P19174/P16885/A0A0S2Z4…	hsa05170	KEGG	Other 218
FCERI mediated Ca+2 mobilization	Homo sapiens : FCERI mediated Ca+2 mobilization	0.0220768	21	Reactome	801/808/9402/3708/3709/3710/27040/3937/4067/2206/4772/4773/5335/5336/5530/5532/5534/6464/6654/6850/10451	R-HSA-2871809	Reactome	Other 219
inositol phosphate metabolic process	inositol phosphate metabolic process	0.0220876	22	GO	51744/2247/2852/3631/56623/9807/51447/253430/64768/3705/9108/170685/55190/23236/5336/23262/5724/5728/2185/6622/8867/8871	GO:0043647	GO	Other 220
RHOBTB GTPase Cycle	Homo sapiens : RHOBTB GTPase Cycle	0.022222	22	Reactome	71/87/908/11140/51138/2873/3183/3320/3326/8654/55023/5930/27316/23221/6093/9475/23013/10250/29766/6434/5756/7431	R-HSA-9706574	Reactome	Other 221
Regulation of TP53 Expression and Degradation	Homo sapiens : Regulation of TP53 Expression and Degradation;Homo sapiens : Regulation of TP53 Degradation	0.0222578	23	Reactome;Reactome	207/208/900/1616/4193/4194/64223/5170/51230/5515/5518/5519/5527/639/117584/253260/80196/6233/6446/7157/7314/7316/7874	R-HSA-6806003;R-HSA-6804757	Reactome;Reactome	Module 108
Association of TriC/CCT with target proteins during biosynthesis	Homo sapiens : Association of TriC/CCT with target proteins during biosynthesis	0.0222677	24	Reactome	26985/10564/7203/10575/22948/908/10694/10238/26224/26234/26270/6468/54461/11328/26330/63971/3801/10528/6499/6774/7157/8237/55135/22803	R-HSA-390471	Reactome	Other 222
extracellular matrix assembly	extracellular matrix assembly	0.0227358	18	GO	84168/1605/2006/10516/2621/2824/3036/3038/4015/10459/4239/4629/8985/144165/4088/55512/7040/7148	GO:0085029	GO	Other 223
Ubiquitin mediated proteolysis	Ubiquitin mediated proteolysis	0.0228802	47	KEGG	A8K3Z6/C5H3H2/Q9UJX4/Q13490/Q9NR09/B2R8L3/P22681/Q12834/P30260/Q13619/Q13620/Q16531/Q9UM11/A0A024R5W0/A8KAQ8/Q5GLZ8/Q13233/O60291/O75925/B3KMR4/P29590/B2RDW1/Q9Y4K3/O94972/Q14669/A0A024R1A3/P41226/P0CG48/P63146/P62837/A0A024RA90/P62253/P60604/A8K503/P68036/O14933/A0A024R4T4/P61088/Q9C0C9/Q7Z7E8/Q8WVN8/Q712K3/Q9H832/Q05086/O95155/O95071/P98170	hsa04120	KEGG	Other 224
primary neural tube formation	primary neural tube formation;neural tube formation;neural tube closure;tube formation;tube closure;epithelial tube formation;morphogenesis of embryonic epithelium	0.0230069	56	GO;GO;GO	25/317/2909/585/8915/6046/9620/115908/80199/8323/79977/25831/3091/55081/2648/9585/9968/4838/27031/4976/144165/5566/5567/5727/5914/6201/10427/29072/6692/51684/7040/7189/7248/7249/151449/6789/10018/1499/10913/2247/2625/9270/79812/7849/5293/5420/10806/54361/7534/220/367/57669/2926/7041/51384/7482	GO:0014020;GO:0001841;GO:0001843;GO:0035148;GO:0060606;GO:0072175;GO:0016331	GO;GO;GO	Module 36
regulation of plasma membrane organization	regulation of plasma membrane organization	0.0232618	10	GO	79026/50807/57194/5205/1785/2934/23207/5580/6281/51100	GO:1903729	GO	Other 225
DNA conformation change	DNA conformation change;DNA duplex unwinding	0.0234346	32	GO	25/301/84164/10973/9557/57680/54921/1653/170506/1660/57697/10146/51659/113510/3148/4172/254394/157777/25913/5813/10111/9400/51750/23064/7150/7155/7156/11277/5976/56897/7520/2547	GO:0071103;GO:0032508	GO	Other 226
fatty acid derivative binding	fatty acid derivative binding;fatty-acyl-CoA binding	0.0237671	11	GO;GO	64746/79777/91452/11332/4329/1622/3030/165140/5306/6342/6646	GO:1901567;GO:0000062	GO;GO	Module 37
Activation of IRF3/IRF7 mediated by TBK1/IKK epsilon	Homo sapiens : Activation of IRF3/IRF7 mediated by TBK1/IKK epsilon	0.0243122	13	Reactome	929/9641/3661/3665/5781/6233/23098/10010/353376/7099/7187/7314/7316	R-HSA-936964	Reactome	Other 227
Calcineurin activates NFAT	Homo sapiens : Calcineurin activates NFAT;Homo sapiens : CLEC7A (Dectin-1) induces NFAT activation	0.0248308	12	Reactome;Reactome	801/808/2280/4772/4773/5478/5530/5532/5534/3708/3709/3710	R-HSA-2025928;R-HSA-5607763	Reactome;Reactome	Module 109
DSCAM interactions	Homo sapiens : DSCAM interactions	0.0248308	9	Reactome	1826/57453/6300/5603/1432/5599/9423/5058/5879	R-HSA-376172	Reactome	Other 228
SUMOylation of immune response proteins	Homo sapiens : SUMOylation of immune response proteins	0.0248308	9	Reactome	9641/8517/4791/10401/51588/5970/6612/10210/7329	R-HSA-4755510	Reactome	Other 229
Maturation of nucleoprotein	Homo sapiens : Maturation of nucleoprotein	0.0248308	9	Reactome	2931/2932/84875/54625/143/56965/79668/83666/7329	R-HSA-9683610	Reactome	Other 230
regulation of synapse organization	regulation of synapse organization;regulation of synapse structure or activity	0.0249652	71	GO;GO	10152/25/102/23394/207/57463/347902/378/382/50807/8536/991/998/1072/1108/9746/8506/1499/23316/23191/1605/170506/84062/1942/54583/1981/10160/2534/56850/3587/547/375323/78999/94030/57633/54674/26045/347731/1432/266727/4208/4593/23077/4739/9148/9423/8473/5020/5048/10611/10154/5621/5663/5728/2185/5800/5802/5649/387/6093/55209/22941/6585/6622/85461/7124/7337/7415/7534/158866/5538	GO:0050807;GO:0050803	GO;GO	Module 38
nuclear migration	nuclear migration;nucleus localization	0.0261083	13	GO;GO	998/85440/1778/4000/9423/5048/5108/6585/25777/23224/161176/25893/274	GO:0007097;GO:0051647	GO;GO	Module 39
protein phosphorylated amino acid binding	protein phosphorylated amino acid binding	0.0262322	24	GO	25/8412/8945/867/2268/9402/3667/123169/5594/8440/63935/5295/5296/8503/5336/5777/5921/6464/90525/6503/6850/7529/7531/7534	GO:0045309	GO	Other 231
TP53 regulates transcription of additional cell cycle genes whose exact role in the p53 pathway remain uncertain	Homo sapiens : TP53 regulates transcription of additional cell cycle genes whose exact role in the p53 pathway remain uncertain	0.0266085	14	Reactome	7832/995/25904/55571/4848/4849/4850/246175/9337/4869/5325/1263/28984/7157	R-HSA-6804115	Reactome	Other 232
dendritic spine development	dendritic spine development	0.0270162	32	GO	10152/378/382/50807/8536/998/1072/1501/23316/170506/1742/55619/84062/1942/2332/3066/10013/9922/547/4208/8440/9148/5048/5062/10611/5663/5728/5802/5649/50944/7337/158866	GO:0060996	GO	Other 233
C-type lectin receptor signaling pathway	C-type lectin receptor signaling pathway	0.0272379	37	KEGG	B0LPE5/B4E2K6/B4DJ51/Q9P126/Q9ULY5/Q9NPF7/P10914/Q00978/Q14571/A6H8K3/P05412/P28482/A0A286YF97/A0A024RD04/L7RSM2/A1L4K2/P49137/Q13469/Q00653/Q13153/P42336/O00329/P27986/O00459/Q8N381/P16885/Q9H4B4/A0A0S2Z4C6/P16298/P63098/Q96LZ3/A0A024R328/Q04206/Q01201/A0A024R324/P62070/P01375	hsa04625	KEGG	Other 234
Cell cycle	Cell cycle	0.0272379	54	KEGG	A0A024R8E2/A8K3Z6/C5H3H2/Q9UJX4/A4LAA3/O95067/P24385/Q9UNH5/O60729/Q12834/P30260/O00311/A0A024RBB6/Q00534/A0A024RCX5/P49918/K7PPU3/P42773/A0A024R796/Q9H211/Q92793/Q16254/Q09472/A0A024RC19/Q9UKT4/Q9UM11/O75293/P49841/Q92769/Q9Y6D9/A0A024R4I4/Q6KC79/G1UI16/B3KUN1/P30154/Q15172/Q13362/Q14738/Q16537/P78527/A0A024R9J0/P28749/Q08999/P84022/Q8NDV3/Q4LE48/P01137/P0C1S8/P31946/P62258/A0A024R1K7/P27348/D0P…	hsa04110	KEGG	Other 235
Nuclear Envelope (NE) Reassembly	Homo sapiens : Nuclear Envelope (NE) Reassembly	0.0276348	41	Reactome	25909/23141/8815/200014/9133/51652/128866/91782/9798/3837/3930/221496/23592/4000/4001/9631/23279/23511/23165/23636/79902/9883/5515/5518/5520/100526767/6396/22933/6683/7112/3842/7846/10376/113457/112714/7277/81027/84617/7329/27183/7444	R-HSA-2995410	Reactome	Other 236
gluconeogenesis	gluconeogenesis;hexose biosynthetic process	0.0276859	30	GO	34/10776/1407/1642/1609/2033/2308/2819/2875/2648/4190/2908/8473/5091/5106/5164/8864/5236/283871/5465/5771/10993/23411/8604/84912/140710/6794/7167/7874/55657	GO:0006094;GO:0019319	GO	Other 237
exocytosis	exocytosis;regulation of exosomal secretion;exosomal secretion	0.0276859	99	GO	150/301/164/10565/55114/23400/488/10079/867/6348/6352/634/10814/80331/84062/11336/60412/23265/84961/2214/2242/2268/2332/9846/2623/3458/3565/3566/3916/27040/7462/64130/55327/4067/64780/57553/64005/8775/63908/3071/9381/5023/5058/10015/5170/5293/5532/9581/5663/5724/9230/376267/23011/25837/5873/5874/11031/83452/117177/5880/5899/5906/6281/9522/9805/6386/55512/8773/6622/11267/9751/56848/8676/415117/680…	GO:0006887;GO:1903541;GO:1990182	GO	Other 238
response to virus	response to virus	0.0278084	113	GO	59/103/9447/10533/550/64343/665/684/811/22900/80212/6351/6352/22948/1021/1072/51652/27297/58487/7852/54541/1653/9188/54606/23586/170506/1660/151636/440275/1984/10875/2268/2332/10146/2625/2633/2635/3091/11100/3373/3428/10964/3434/439996/24138/10581/3458/3459/3594/23765/51561/246778/3565/3609/3659/3661/3665/10379/3687/3696/3716/3964/1130/1432/4686/171389/338321/4828/55666/4939/83666/5366/5371/55718…	GO:0009615	GO	Other 239
postsynapse organization	postsynapse organization	0.0283759	57	GO	10152/60/71/102/207/378/382/80728/23229/50807/998/1072/1140/8506/9362/1501/2017/23316/170506/1739/1742/9093/55619/84062/1942/10160/2534/10013/9026/3480/3675/3690/547/375323/78999/64101/94030/26045/4593/4739/4744/5048/10611/5621/5663/5728/2185/5802/5649/50944/22941/729956/23012/85461/7337/10163/158866	GO:0099173	GO	Other 240
TNF signaling pathway	TNF signaling pathway	0.0286287	38	KEGG	B0LPE5/O95429/Q13490/Q92851/D0EI67/P17676/O43889/Q70SY1/Q8TEY5/P19876/P25445/P01100/P05362/P10914/P78504/P05412/P17275/O43318/P28482/A0A286YF97/A0A024RD04/L7RSM2/A1L4K2/Q96HS1/P42336/O00329/P27986/O00459/Q8N381/Q04206/A0A024QZU0/Q9NYJ8/Q8N5C8/P01375/P20333/Q15628/Q13114/P98170	hsa04668	KEGG	Other 241
Signaling by ERBB2	Homo sapiens : Signaling by ERBB2	0.0293739	29	Reactome	207/208/11140/8065/1729/2064/2065/2534/3265/3320/4145/145957/5290/5295/5335/5578/5580/5753/5782/26469/387/6233/6464/6654/6714/10273/7314/7316/9101	R-HSA-1227986	Reactome	Other 242
RNA localization	RNA localization;establishment of RNA localization;nucleic acid transport;RNA transport;RNA export from nucleus	0.029612	60	GO;GO	29974/3267/25909/54890/10575/22948/26097/9793/11052/167227/55308/11269/170506/1660/5394/2091/2332/84248/9908/220988/3182/10644/55677/8888/4686/22916/65083/51602/4869/23279/23511/8021/4927/10482/87178/9883/24148/8480/9939/130132/6396/29072/51092/9887/6426/7048/57187/79228/8658/387990/7248/5976/26019/65110/7514/57510/9877/23144/7538/677	GO:0006403;GO:0051236;GO:0050657;GO:0050658;GO:0006405	GO;GO	Module 40
cyclin-dependent protein serine/threonine kinase inhibitor activity	cyclin-dependent protein serine/threonine kinase inhibitor activity	0.0296382	8	GO	1026/1028/1030/1031/1032/10614/124790/388324	GO:0004861	GO	Other 243
histone H3 methyltransferase activity	histone H3 methyltransferase activity	0.0296382	18	GO	84444/79813/2145/3720/4297/58508/124512/7799/3275/26040/9739/23067/29072/55209/80854/9869/56950/6839	GO:0140938	GO	Other 244
kinase regulator activity	kinase regulator activity	0.0296382	67	GO	10006/116986/238/8915/659/51719/801/6352/904/905/219771/151195/973/1026/1028/11261/1154/1616/9802/1609/255324/2065/2151/54757/2621/9535/10614/8826/85450/8649/8567/9175/9479/64223/4515/3071/4869/5062/56965/5170/5290/5295/5296/8503/23533/23236/84152/5571/51422/5880/253260/57521/9467/6464/84174/6622/122809/6794/6789/57551/9344/10221/124997/29062/65125/7481/7529	GO:0019207	GO	Other 245
nuclear receptor binding	nuclear receptor binding	0.0296382	47	GO	81/8289/10865/171023/811/1051/1407/1499/1616/79039/2033/2288/8928/10634/23426/2965/3091/9324/221037/3727/23028/55818/55791/5469/9968/9969/9282/9440/135112/9611/7376/4929/3275/6256/23411/10463/4088/6597/6604/22938/6881/6934/7041/7110/55809/9320/7533	GO:0016922	GO	Other 246
sterol binding	sterol binding	0.0296382	24	GO	9619/309/336/1071/57655/57476/3638/5007/23762/26031/114879/114882/5727/6095/22937/6342/6646/6770/83930/134429/80765/6820/7416/7417	GO:0032934	GO	Other 247
leukocyte degranulation	leukocyte degranulation;positive regulation of leukocyte degranulation;regulation of leukocyte degranulation	0.0301624	29	GO;GO	164/867/6348/634/10814/2214/2242/2268/9846/2623/3565/3566/3916/27040/7462/4067/3071/5170/5293/5724/5873/5880/8773/56848/6810/6814/6850/201294/8673	GO:0043299;GO:0043302;GO:0043300	GO;GO	Module 41
Purinergic signaling in leishmaniasis infection	Homo sapiens : Purinergic signaling in leishmaniasis infection;Homo sapiens : Cell recruitment (pro-inflammatory response)	0.0304802	17	Reactome;Reactome	718/719/953/79792/3326/3606/3552/4210/4790/4791/114548/5025/5027/9051/29108/5970/10628	R-HSA-9660826;R-HSA-9664424	Reactome;Reactome	Module 110
alpha-linolenic (omega3) and linoleic (omega6) acid metabolism	Homo sapiens : alpha-linolenic (omega3) and linoleic (omega6) acid metabolism;Homo sapiens : alpha-linolenic acid (ALA) metabolism	0.0304802	10	Reactome;Reactome	215/30/10005/51/2180/54898/60481/3992/9415/6342	R-HSA-2046104;R-HSA-2046106	Reactome;Reactome	Module 111
Uptake and function of anthrax toxins	Homo sapiens : Uptake and function of anthrax toxins	0.0304802	10	Reactome	84168/118429/801/808/5045/5604/5605/5606/5609/10015	R-HSA-5210891	Reactome	Other 248
regulation of calcium ion import across plasma membrane	regulation of calcium ion import across plasma membrane;positive regulation of calcium ion import across plasma membrane	0.0310983	9	GO	9495/2534/5023/5530/5532/5534/5535/5621/10268	GO:1905664;GO:1905665	GO	Other 249
aldehyde biosynthetic process	aldehyde biosynthetic process	0.0310983	9	GO	654/1181/1584/27122/55818/8566/7086/7167/54361	GO:0046184	GO	Other 250
Deactivation of the beta-catenin transactivating complex	Homo sapiens : Deactivation of the beta-catenin transactivating complex	0.0312785	25	Reactome	207/208/324/9070/607/283149/8945/25776/57680/1487/1499/8085/90780/6233/6659/6932/83439/6934/7090/7091/7314/7316/331/7514/7534	R-HSA-3769402	Reactome	Other 251
DAP12 signaling	Homo sapiens : DAP12 signaling;Homo sapiens : DAP12 interactions	0.0317628	26	Reactome;Reactome	567/2534/9402/3133/3265/27040/3937/5290/5291/5295/5296/5335/5336/5879/6464/6654/6850/7305/10451/342510/23601/3106/3107/284266/10326/54210	R-HSA-2424491;R-HSA-2172127	Reactome;Reactome	Module 112
PERK regulates gene expression	Homo sapiens : PERK regulates gene expression	0.031766	20	Reactome	1051/167227/1649/22894/9451/1965/8894/1968/51013/51010/54512/56915/11340/5393/9709/3309/4800/4801/4802/5073	R-HSA-381042	Reactome	Other 252
Signalling to ERKs	Homo sapiens : Signalling to ERKs	0.031766	21	Reactome	1399/10818/3265/57498/5604/5605/5594/6300/5603/1432/9261/7867/5899/5900/5906/2889/6464/53358/6654/6714/7529	R-HSA-187687	Reactome	Other 253
Diseases of carbohydrate metabolism	Homo sapiens : Diseases of carbohydrate metabolism	0.031766	21	Reactome	411/7957/2548/2588/2632/2720/2799/2990/2992/2997/2998/3373/3423/3425/3938/4669/6233/6448/6888/7314/7316	R-HSA-5663084	Reactome	Other 254
rRNA metabolic process	rRNA metabolic process;ribosomal small subunit biogenesis;ribosome biogenesis	0.0321524	97	GO;GO	29777/9790/2972/55299/705/55636/9188/55661/54555/317781/11056/79039/54606/22894/3692/10436/79033/51013/5394/2091/91893/2483/2975/9330/112495/55127/64768/4137/29081/10199/55226/65083/55035/51602/161424/387338/131870/4931/5036/53918/23481/5303/84172/64425/5591/11137/57109/80135/9045/6154/6155/11224/6125/6129/10557/6208/6209/6217/6218/6223/6229/6201/51119/6597/6839/6949/55720/115939/51096/27340/2316…	GO:0016072;GO:0042274;GO:0042254	GO;GO	Module 42
response to tumor necrosis factor	response to tumor necrosis factor	0.0321524	75	GO	81/102/11093/3899/9447/207/9530/329/58509/79092/22900/837/6348/6351/6352/51208/1277/8904/1660/1984/2021/355/2353/2309/2621/2625/2633/2635/2643/2819/2852/3373/3476/2648/10365/3875/3856/7805/3987/5594/1432/4780/28512/90268/5106/246330/51588/10594/2185/5771/5970/8737/6095/6188/81858/23411/55512/55627/6850/10010/7114/7124/8764/7133/8717/7187/10758/7189/84817/331/8531/64848/80149/7538/677	GO:0034612	GO	Other 255
positive regulation of telomerase activity	positive regulation of telomerase activity	0.0323844	15	GO	65057/10575/1499/79977/79618/4216/5594/225689/4609/140609/4931/11284/25913/8658/7520	GO:0051973	GO	Other 256
circadian regulation of gene expression	circadian regulation of gene expression	0.0325184	26	GO	196/8553/79365/9575/1407/1453/1958/3066/22992/79831/4297/9112/23077/4862/8473/8864/8863/5371/5465/5501/10743/5936/5971/6095/23411/7150	GO:0032922	GO	Other 257
phosphatidic acid binding	phosphatidic acid binding	0.0331693	11	GO	23400/57476/79792/4900/4976/11252/26207/9600/9693/51735/55512	GO:0070300	GO	Other 258
SNARE binding	SNARE binding	0.0331693	38	GO	25/84079/773/10814/11336/2801/8775/63908/51594/8301/5771/10427/9632/9871/6532/8773/6622/9751/8677/8676/415117/6804/6809/6810/10228/6814/134957/83849/143425/10972/54732/167838/23025/6843/8673/55823/6293/10490	GO:0000149	GO	Other 259
podosome assembly	podosome assembly	0.0333536	10	GO	51411/28988/9855/6624/2934/64147/3936/4478/387/7124	GO:0071800	GO	Other 260
negative regulation of immune response	negative regulation of immune response	0.0340804	58	GO	2/103/196/301/383/409/58509/4179/1604/634/60343/127943/10875/2268/5045/2534/2876/3077/3105/3428/3565/3566/3575/3958/4067/1432/56339/23609/3071/80762/197358/171389/7376/5335/5532/5682/5771/5777/5788/149041/54542/79651/6223/5272/6504/4092/6850/30009/7040/8764/10906/11277/5987/9958/11326/51043/80149/84243	GO:0050777	GO	Other 261
regulation of receptor recycling	regulation of receptor recycling	0.0340804	11	GO	55435/1889/55004/3949/27065/10133/5663/8934/10268/6622/125058	GO:0001919	GO	Other 262
positive regulation of amyloid precursor protein catabolic process	positive regulation of amyloid precursor protein catabolic process	0.0340804	12	GO	9619/1942/3458/3459/347731/4067/8301/10048/5970/9475/10418/7124	GO:1902993	GO	Other 263
regulation of establishment of cell polarity	regulation of establishment of cell polarity	0.0340804	12	GO	25/10565/2319/2625/2934/9585/26030/2185/253260/6093/9475/22902	GO:2000114	GO	Other 264
protein folding in endoplasmic reticulum	protein folding in endoplasmic reticulum	0.0340804	7	GO	811/821/7184/3309/5034/64714/2923	GO:0034975	GO	Other 265
cellular response to UV	cellular response to UV	0.0340804	32	GO	1026/1387/1396/8451/8450/1642/170506/440275/2033/3373/23028/5603/1432/56339/4239/4609/26155/4869/611/5295/5424/5580/5796/84236/6154/23411/6794/11277/55031/7507/7508/22890	GO:0034644	GO	Other 266
regulation of monoatomic ion transmembrane transport	regulation of monoatomic ion transmembrane transport	0.0340817	129	GO	25/81/150/79026/9495/10142/57463/287/338440/483/493/495/274/51719/773/777/778/8911/786/801/55636/11261/1181/1192/25932/1536/1739/1785/2149/2256/2273/2316/2332/5348/53827/53826/2534/2783/10681/2852/2902/2905/2906/9446/610/3458/3690/3738/8514/9196/3746/3747/3748/26251/3756/23415/90134/131096/3766/3765/56660/9424/10089/3778/3784/3786/3787/3788/169522/4067/196541/4842/27035/4878/9943/5023/5025/5142/5…	GO:0034765	GO	Other 267
cellular response to oxygen levels	cellular response to oxygen levels;response to oxygen levels	0.0341659	93	GO;GO	101/207/360/10533/9114/9550/572/665/867/8837/132864/80315/1536/23576/54583/1958/2021/26355/355/2353/2308/3091/50809/3654/3727/4000/4194/54471/64223/4352/4609/10397/4780/27035/9520/5034/5163/5165/65018/1263/5366/5562/9475/6095/57521/23411/22933/6547/6839/7009/7248/114990/677/18/81/8751/54890/285/51129/317/329/1277/1387/7852/114757/54541/1803/2033/3066/64344/3291/7184/3552/3709/3778/9361/4017/4842/…	GO:0071453;GO:0070482	GO;GO	Module 43
Negative regulation of FLT3	Homo sapiens : Negative regulation of FLT3	0.0352095	11	Reactome	27/867/1445/2323/6233/10019/6503/84174/8835/7314/7316	R-HSA-9706369	Reactome	Other 268
cellular response to tumor necrosis factor	cellular response to tumor necrosis factor;tumor necrosis factor-mediated signaling pathway;cytokine-mediated signaling pathway	0.0356515	157	GO	81/11093/9447/207/9530/329/58509/79092/22900/837/6348/6351/6352/51208/1277/8904/1660/1984/355/2353/2309/2621/2625/2633/2635/2819/2852/3373/2648/10365/3875/3856/7805/3987/5594/1432/4780/28512/90268/5106/246330/51588/10594/2185/5771/5970/8737/6095/6188/81858/23411/55512/55627/6850/10010/7114/7124/8764/7133/8717/7187/10758/7189/84817/331/8531/80149/7538/677/51554/103/51094/79602/55198/383/64343/572/…	GO:0071356;GO:0033209;GO:0019221	GO	Other 269
Leukocyte transendothelial migration	Leukocyte transendothelial migration	0.0358931	41	KEGG	P60709/P63261/A0A0S2Z3G9/Q9NRY4/Q8TCZ2/P56856/Q8N6F1/O95471/A0A024R2Q3/P61073/A0A0S2Z3S6/Q96AP7/Q9Y624/P08754/P05362/P57087/Q9BX67/A0A024RD04/L7RSM2/P26038/O14950/Q02045/P24844/P14598/A0A0S2Z457/P42336/O00329/P27986/O00459/Q8N381/P19174/P16885/Q14289/A4D2P1/A0A024R1P2/A8KAH9/A0A024R324/Q13464/O75116/Q96FS4/Q9UKW4	hsa04670	KEGG	Other 270
Glucagon signaling pathway	Glucagon signaling pathway	0.0366356	38	KEGG	O00763/B0LPE5/B4DJ51/O43889/Q70SY1/Q8TEY5/Q92793/Q09472/Q12778/A0A024R240/P54840/Q14571/A6H8K3/P00338/A0A140VJM9/A0A024RBX9/P17858/A0A024R0Y5/Q01813/Q8N0Y7/Q93100/P15735/P14618/Q9NQ66/Q00722/Q01970/F1D8S4/A0A0S2Z4C6/P16298/P63098/Q96LZ3/Q13131/A0A024RBN1/P17612/P22694/P54619/Q9UGJ0/P11216	hsa04922	KEGG	Other 271
Human cytomegalovirus infection	Human cytomegalovirus infection	0.0366356	74	KEGG	Q8NFM4/P51828/O60503/B0LPE5/B4E2K6/P61769/A8ASI8/B4DJ51/P27797/A0N0R1/P13236/D0EI67/P24385/P51681/A0A024RBB6/Q00534/A0A024RCX5/O43889/Q70SY1/Q8TEY5/A0A024R2Q3/P61073/P25445/P29992/P08754/B3KP89/A0A024R240/P62879/Q9HAV0/P61952/Q9P2W3/P59768/O14610/P49841/Q13651/A0N0L5/Q14653/P05106/Q14571/A6H8K3/P23458/P28482/A0A024RD04/L7RSM2/Q13469/P30101/P42336/O00329/P27986/O00459/Q8N381/Q9NQ66/Q00722/Q01970/A…	hsa05163	KEGG	Other 272
regulation of myelination	regulation of myelination	0.0383979	19	GO	207/8530/1499/23191/1605/1739/9451/3687/58494/745/5914/22933/8604/6663/7038/7124/7133/11076/1890	GO:0031641	GO	Other 273
Metabolism of nitric oxide: NOS3 activation and regulation	Homo sapiens : Metabolism of nitric oxide: NOS3 activation and regulation	0.0387627	12	Reactome	207/801/808/114757/23576/23564/1785/3320/10434/4846/51070/115677	R-HSA-202131	Reactome	Other 274
Hyaluronan metabolism	Homo sapiens : Hyaluronan metabolism	0.0387627	12	Reactome	960/57214/11261/2990/3036/3038/3073/3074/3373/8692/10894/55576	R-HSA-2142845	Reactome	Other 275
Signaling by NTRK3 (TRKC)	Homo sapiens : Signaling by NTRK3 (TRKC)	0.0387627	12	Reactome	581/3265/3667/25920/5290/5295/5335/5800/5802/6464/6654/6714	R-HSA-9034015	Reactome	Other 276
response to insulin	response to insulin	0.0391366	78	GO	51094/181/207/208/55198/8412/1019/634/8837/1277/132864/1407/23191/1958/3692/9852/2353/2308/4303/2529/2822/2875/2932/3030/10014/9734/3291/3480/3638/3667/3784/9361/9663/4067/5594/1432/4641/57727/8473/114882/5106/5164/5170/55023/5290/5295/5296/8503/8396/5313/5315/5465/5562/5580/5591/5770/5771/11031/5936/23433/22937/6464/23411/376497/6599/27131/140710/6272/6720/6431/6814/7248/7249/7391/23038/51043/67…	GO:0032868	GO	Other 277
regulation of JNK cascade	regulation of JNK cascade	0.0402179	44	GO	64853/939/80824/10913/2324/4616/10114/3480/3552/4296/9448/9479/23005/91862/29969/9258/222166/653361/9611/10392/27035/4878/5048/27250/65018/23236/2185/9770/9821/8737/8767/6386/140885/6504/57551/9344/114609/7099/7124/23043/7187/7189/51384/331	GO:0046328	GO	Other 278
regulation of peptide transport	regulation of peptide transport;regulation of peptide secretion	0.04045	59	GO	18/2182/150/572/353500/9854/760/6352/972/55636/9575/2029/2151/2308/2550/2752/2767/2781/2852/2822/2850/8111/3077/3091/3458/286676/3667/56262/25924/4826/84876/5007/23178/7849/5106/8864/5211/5213/415116/23236/5530/5532/5566/5573/5715/6279/6343/51092/79751/80024/6720/6717/6804/6810/143425/6934/10312/51768/7124	GO:0090087;GO:0002791	GO	Other 279
histone deacetylase binding	histone deacetylase binding	0.0407715	43	GO	10270/54880/79365/595/991/1051/1108/9541/1407/11218/170506/83933/3066/10014/10013/9734/3090/3091/3184/22806/2648/5599/4205/4208/4209/166968/9112/9611/25836/11051/5914/5928/5970/23314/22933/7155/7189/54887/7391/23038/7529/7531/51043	GO:0042826	GO	Other 280
positive regulation of chemotaxis	positive regulation of chemotaxis	0.0408524	45	GO	102/199/659/719/728/811/6348/6351/6352/1235/972/10488/1524/284340/7852/2247/2260/2621/63940/3603/51561/3565/3570/5594/1954/3071/4739/9943/5025/5228/25865/2185/5879/5880/6504/4088/27347/6809/6810/23075/7040/114609/284114/7114/65125	GO:0050921	GO	Other 281
energy homeostasis	energy homeostasis	0.0413453	18	GO	32/238/271/353500/948/64784/1981/201163/2308/10644/51320/23178/5290/5562/23411/8878/6839/129787	GO:0097009	GO	Other 282
Processing of Intronless Pre-mRNAs	Homo sapiens : Processing of Intronless Pre-mRNAs	0.0418287	13	Reactome	29894/53981/51692/23283/81608/4686/22916/11051/8106/10914/51585/8189/55339	R-HSA-77595	Reactome	Other 283
Nuclear events stimulated by ALK signaling in cancer	Homo sapiens : Nuclear events stimulated by ALK signaling in cancer	0.0418287	13	Reactome	238/1051/1213/8454/27436/2335/3726/5594/4869/6194/6500/6774/6776	R-HSA-9725371	Reactome	Other 284
ubiquitin-like protein peptidase activity	ubiquitin-like protein peptidase activity	0.0426175	44	GO	55139/84971/4287/79184/51138/126119/114803/220213/161725/90268/29843/26054/57337/123228/57559/10010/51377/7398/9100/8237/9958/377630/392197/10868/27005/23326/23358/9736/57695/84640/55230/84101/85015/55031/84196/25862/8078/7874/9101/8239/10208/80124/80149/54764	GO:0019783	GO	Other 285
Negative regulation of MAPK pathway	Homo sapiens : Negative regulation of MAPK pathway	0.0431509	25	Reactome	8315/80824/1844/1848/3265/5604/5605/5594/6300/4140/152559/5037/5515/5518/5519/5525/5527/5528/5529/5778/5894/6233/7314/7316/7529	R-HSA-5675221	Reactome	Other 286
CTLA4 inhibitory signaling	Homo sapiens : CTLA4 inhibitory signaling	0.0436477	14	Reactome	207/208/941/2534/4067/5515/5518/5519/5525/5527/5528/5529/5781/6714	R-HSA-389513	Reactome	Other 287
VEGFR2 mediated cell proliferation	Homo sapiens : VEGFR2 mediated cell proliferation	0.0436477	14	Reactome	801/808/3265/3708/3709/3710/5170/5335/5578/5580/5590/5921/6714/7422	R-HSA-5218921	Reactome	Other 288
Interleukin-37 signaling	Homo sapiens : Interleukin-37 signaling	0.0436477	14	Reactome	10068/5781/5782/5784/26469/5771/25930/5775/5777/5778/5780/59307/4088/6774	R-HSA-9008059	Reactome	Other 289
SUMO E3 ligases SUMOylate target proteins	Homo sapiens : SUMO E3 ligases SUMOylate target proteins	0.0437118	88	Reactome	367/6790/9994/8535/23468/1107/1387/1487/1616/10521/1786/1788/2033/3066/9759/51564/8924/3090/28996/3183/9641/8517/3619/83746/9656/4193/9112/8648/10499/4791/51602/4869/7376/10062/2908/4929/8204/197370/9972/9631/23279/23511/23165/8021/23636/79902/4927/142/7703/1912/8554/10401/51588/5371/9883/5465/5885/5893/8480/5914/5970/6095/6117/6256/6294/6304/23314/22955/6396/25942/23137/79677/6670/10274/10735/66…	R-HSA-3108232	Reactome	Other 290
ATF6 (ATF6-alpha) activates chaperone genes	Homo sapiens : ATF6 (ATF6-alpha) activates chaperone genes	0.0438493	8	Reactome	811/1649/7184/3309/4800/4801/4802/7494	R-HSA-381183	Reactome	Other 291
Platelet Aggregation (Plug Formation)	Homo sapiens : Platelet Aggregation (Plug Formation);Homo sapiens : Integrin signaling	0.0442821	23	Reactome;Reactome	150/207/54518/1277/1445/2335/2811/2814/2815/3690/4352/5170/5770/5906/5908/10411/10125/6464/6654/6714/6850/7094/7450	R-HSA-76009;R-HSA-354192	Reactome;Reactome	Module 113
regulation of Golgi organization	regulation of Golgi organization	0.0444036	9	GO	10142/23271/57662/1785/5594/9659/83452/53407/9712	GO:1903358	GO	Other 292
NR1H3 & NR1H2 regulate gene expression linked to cholesterol transport and efflux	Homo sapiens : NR1H3 & NR1H2 regulate gene expression linked to cholesterol transport and efflux	0.0446306	22	Reactome	19/9619/27161/192670/10123/1071/2033/23028/221656/55818/9682/8648/9611/7376/10062/5360/6256/6907/79718/27327/23112/57690	R-HSA-9029569	Reactome	Other 293
Gap-filling DNA repair synthesis and ligation in GG-NER	Homo sapiens : Gap-filling DNA repair synthesis and ligation in GG-NER	0.0448661	16	Reactome	3978/3980/5424/57804/54107/56655/51426/5981/5985/6117/6118/6119/6233/7314/7316/7515	R-HSA-5696397	Reactome	Other 294
Oncogene Induced Senescence	Homo sapiens : Oncogene Induced Senescence	0.0448661	20	Reactome	192670/1019/1021/1030/1031/1032/1871/2077/2113/5594/4193/4194/6233/6667/27327/23112/57690/7157/7314/7316	R-HSA-2559585	Reactome	Other 295
CD28 co-stimulation	Homo sapiens : CD28 co-stimulation	0.0448661	20	Reactome	207/208/940/941/998/2534/9402/4067/64223/5058/5062/5170/5290/5295/5296/8503/5879/253260/6714/117145	R-HSA-389356	Reactome	Other 296
MAPK targets/ Nuclear events mediated by MAP kinases	Homo sapiens : MAPK targets/ Nuclear events mediated by MAP kinases	0.0448661	19	Reactome	1385/1848/2353/3725/5594/5602/1432/5598/5599/9261/4205/4208/5515/5518/5519/5528/6195/6196/9252	R-HSA-450282	Reactome	Other 297
negative regulation of immune system process	negative regulation of immune system process	0.0449564	130	GO	2/54/103/196/207/301/336/383/409/684/727/58509/865/6348/29126/4179/1604/968/972/941/1021/634/1051/51208/8530/1499/8451/1524/1739/1803/1840/8288/2064/60343/25793/127943/10875/2268/2335/5045/2534/2633/257144/2852/2841/8111/2876/3077/3105/3313/3428/3565/3566/3575/3659/3662/3902/7805/3949/3958/9404/23143/9684/10234/2615/4067/8379/1432/56339/9258/4282/23609/4609/3071/80762/197358/171389/55666/7376/558…	GO:0002683	GO	Other 298
regulation of RIG-I signaling pathway	regulation of RIG-I signaling pathway	0.0456122	10	GO	26057/329/55666/23369/54941/6397/89870/9958/377630/85364	GO:0039535	GO	Other 299
plasma membrane tubulation	plasma membrane tubulation	0.0456122	10	GO	50807/57194/51411/55909/1785/11252/23207/51100/51429/123720	GO:0097320	GO	Other 300
positive regulation of lymphocyte chemotaxis	positive regulation of lymphocyte chemotaxis	0.0456122	10	GO	102/6348/6351/6352/4739/9943/2185/27347/284114/65125	GO:0140131	GO	Other 301
amyloid-beta clearance	amyloid-beta clearance	0.0470205	16	GO	10347/728/948/1213/1595/3458/3459/3480/3565/3949/4043/8685/8301/9230/6093/7124	GO:0097242	GO	Other 302
regulation of plasma membrane bounded cell projection assembly	regulation of plasma membrane bounded cell projection assembly	0.0470553	58	GO	10152/10096/54443/382/2909/64422/23300/5205/26053/585/55909/55845/998/8558/116840/23603/9696/23191/23500/1785/139818/54869/2332/6624/80199/8087/9513/2665/2932/4117/4134/225689/9148/5290/5295/5365/5420/26051/221908/5580/117177/5879/5880/5962/391/23433/10806/26751/23224/4070/84260/10178/57451/7016/7046/11344/377630/10163	GO:0120032	GO	Other 303
response to mechanical stimulus	response to mechanical stimulus	0.0482636	63	GO	26090/71/285/200539/9311/79969/572/8915/654/9994/26047/1277/1499/7852/1605/2021/2022/50848/355/2247/2353/2354/2534/2934/3356/3480/3659/3690/3725/3727/3746/3784/9856/4214/10746/1432/5599/8932/4878/5138/79955/9780/5290/342372/27039/10343/5339/5493/5727/2185/5970/387/54407/7048/7099/117532/7124/8989/7273/10628/54532/7481/7508	GO:0009612	GO	Other 304
Signaling by PTK6	Homo sapiens : Signaling by PTK6;Homo sapiens : Signaling by Non-Receptor Tyrosine Kinases	0.0484363	30	Reactome;Reactome	207/116985/2909/867/595/1019/1027/1796/9844/63916/2064/2065/3091/3265/120892/2908/145957/27043/5753/5770/5829/5879/5921/387/6233/6421/6725/6774/7314/7316	R-HSA-8848021;R-HSA-9006927	Reactome;Reactome	Module 114
[truncated: 473 more rows]
